# Supplementary material for: Distinct Viral and Mutational Spectrum of Endemic Burkitt Lymphoma
Source: PLoS Pathog. 2015 Oct 15;11(10):e1005158. doi: 10.1371/journal.ppat.1005158 (PMC4607508; doi:10.1371/journal.ppat.1005158)
Supplement: S4 Table — (XLSX) [file ppat.1005158.s016.xlsx]

## Sheet: Sheet1
patient	min_tum_f	rt_qual	min_tum_vardepth	min_tum_totdepth	nsyn	tx:pos	tx_ref/var	sample_recurrence	ccds_chr_pos	ccds_ref_var	ccds_gene	CCDS	SNP	RPKM	SuperNormal	CosmicHits	CosmicExactMutMatch	CosmicExactPosMatch
BL80	97	33.5224	245	252	1	NM_002467:544	G/A	10	chr8:128748858	G/A	MYC	CCDS6359.2		81.81	0	6	0	0
BL69	97	32.2632	699	721	1	NM_002467:529	G/A	10	chr8:128748843	G/A	MYC	CCDS6359.2		207.96	0	6	0	0
BL35	94	33.7027	259	277	1	NM_002467:526	C/G	10	chr8:128748840	C/G	MYC	CCDS6359.2		78.68	0	6	0	0
BL35	34	32.6392	97	284	1	NM_002467:529	G/A	10	chr8:128748843	G/A	MYC	CCDS6359.2		78.68	0	6	0	0
BL22	95	32.3814	312	329	1	NM_002467:544	G/A	10	chr8:128748858	G/A	MYC	CCDS6359.2		53.76	0	6	0	0
BL81	97	30.3368	380	390	1	NM_002467:754	T/G	10	chr8:128750692	T/G	MYC	CCDS6359.2		81.89	0	6	0	0
BL80	95	31.9077	260	273	1	NM_002467:550	A/G	10	chr8:128748864	A/G	MYC	CCDS6359.2		81.81	0	6	0	0
BL22	98	31.5576	425	434	1	NM_002467:757	C/G	10	chr8:128750695	C/G	MYC	CCDS6359.2		53.76	0	6	0	0
BL81	98	30.6603	368	375	1	NM_002467:680	A/T	10	chr8:128750618	A/T	MYC	CCDS6359.2		81.89	0	6	0	0
BL81	98	32.6901	284	290	1	NM_002467:610	C/T	10	chr8:128750548	C/T	MYC	CCDS6359.2		81.89	0	6	0	0
BL81	97	32.4019	520	536	1	NM_002467:1189	T/C	10	chr8:128751127	T/C	MYC	CCDS6359.2		81.89	0	6	0	0
BL81	97	31.5987	304	314	1	NM_002467:657	G/C	10	chr8:128750595	G/C	MYC	CCDS6359.2		81.89	0	6	0	0
BL81	87	31.2046	435	501	1	NM_002467:1003	G/C	10	chr8:128750941	G/C	MYC	CCDS6359.2		81.89	0	6	0	0
BL80	97	31.7371	388	400	1	NM_002467:760	A/G	10	chr8:128750698	A/G	MYC	CCDS6359.2		81.81	0	6	0	0
BL80	96	33.7713	223	232	1	NM_002467:541	G/A	10	chr8:128748855	G/A	MYC	CCDS6359.2		81.81	0	6	0	0
BL80	91	34.0875	263	288	1	NM_002467:533	-/G	10	chr8:128748847	-/G	MYC	CCDS6359.2		81.81	0	6	0	0
BL60	93	33.2419	587	633	1	NM_002467:574	C/G	10	chr8:128750512	C/G	MYC	CCDS6359.2		125.38	0	6	0	0
BL60	92	32.262	668	730	1	NM_002467:1252	G/C	10	chr8:128751190	G/C	MYC	CCDS6359.2		125.38	0	6	0	0
BL60	91	32.2262	787	867	1	NM_002467:1085	C/G	10	chr8:128751023	C/G	MYC	CCDS6359.2		125.38	0	6	0	0
BL60	91	32.1362	727	797	1	NM_002467:1011	G/C	10	chr8:128750949	G/C	MYC	CCDS6359.2		125.38	0	6	0	0
BL60	91	31.1674	436	477	1	NM_002467:757	C/T	10	chr8:128750695	C/T	MYC	CCDS6359.2		125.38	0	6	0	0
BL40	43	32.562	347	801	1	NM_002467:587	G/A	10	chr8:128750525	G/A	MYC	CCDS6359.2		154.9	0	6	0	0
BL40	42	32.5914	186	443	1	NM_002467:535	T/G	10	chr8:128748849	T/G	MYC	CCDS6359.2		154.9	0	6	0	0
BL30	73	31.0435	230	314	1	NM_002467:547	G/A	10	chr8:128748861	G/A	MYC	CCDS6359.2		131.26	0	6	0	0
BL30	71	30.86	150	211	1	NM_002467:608	A/G	10	chr8:128750546	A/G	MYC	CCDS6359.2		131.26	0	6	0	0
BL23	95	32.2514	350	370	1	NM_002467:736	C/A	10	chr8:128750674	C/A	MYC	CCDS6359.2		93.99	0	6	0	0
BL22	70	32.8051	272	388	1	NM_002467:553	C/G	10	chr8:128748867	C/G	MYC	CCDS6359.2		53.76	0	6	0	0
BL20	90	31.2979	282	315	1	NM_002467:742	A/G	10	chr8:128750680	A/G	MYC	CCDS6359.2		72.85	0	6	0	0
BL80	76	19	220	288	1	NM_002467:539	G/-	10	chr8:128748853	G/-	MYC	CCDS6359.2		81.81	0	6	0	0
BL40	94	19	327	347	1	NM_002467:527	T/-	10	chr8:128748841	T/-	MYC	CCDS6359.2		154.9	0	6	0	0
BL40	95	19	327	345	1	NM_002467:526	C/-	10	chr8:128748840	C/-	MYC	CCDS6359.2		154.9	0	6	0	0
BL27	97	33.6711,34.0921,34.4559	68	70	1	NM_001193416:1555,NM_001193417:1507,NM_001356:1555	T/G	7	chrX:41203010	T/G	DDX3X	CCDS43931.1		22.87	0	13	0	1
BL19	95	32.4167,33.7826,31.5254	59	62	1	NM_001193416:1555,NM_001193417:1507,NM_001356:1555	T/G	7	chrX:41203010	T/G	DDX3X	CCDS43931.1		22.51	0	13	0	1
BL62	95	35.2475,35.42,34.8286	198	207	1	NM_001193416:2350,NM_001193417:2302,NM_001356:2350	G/A	7	chrX:41205661	G/A	DDX3X	CCDS43931.1		27.91	0	13	0	0
BL60	60	35.4709,35.2086	172	286	1	NM_001193416:1670,NM_001356:1670	T/C	7	chrX:41203332	T/C	DDX3X	CCDS43931.1		27.83	0	13	0	0
BL60	60	34.9419,34.5484	172	286	1	NM_001193416:1672,NM_001356:1672	G/A	7	chrX:41203334	G/A	DDX3X	CCDS43931.1		27.83	0	13	0	0
BL49	85	33.9633,34.1028,34.5577	104	121	1	NM_001193416:2278,NM_001193417:2230,NM_001356:2278	C/T	7	chrX:41205589	C/T	DDX3X	CCDS43931.1		18.15	0	13	0	0
BL35	92	34.1643,33.66,33.7	140	149	1	NM_001193416:2251,NM_001193417:2203,NM_001356:2251	T/C	7	chrX:41205562	T/C	DDX3X	CCDS43931.1		16.5	0	13	0	0
BL35	88	34.7045,34.4519,34.6596	132	145	1	NM_001193416:2267,NM_001193417:2219,NM_001356:2267	T/G	7	chrX:41205578	T/G	DDX3X	CCDS43931.1		16.5	0	13	0	0
BL35	88	35.0543,35.4683,35.1783	126	140	1	NM_001193416:2335,NM_001193417:2287,NM_001356:2335	A/G	7	chrX:41205646	A/G	DDX3X	CCDS43931.1		16.5	0	13	0	0
BL35	83	32.8267,33.0538,33.6333	75	107	1	NM_001193416:2621,NM_001193417:2573,NM_001356:2621	A/G	7	chrX:41206262	A/G	DDX3X	CCDS43931.1		16.5	0	13	0	0
BL30	53	31.5556,33.0851,31.0952	42	74	1	NM_001193416:1454,NM_001193417:1406,NM_001356:1454	A/C	7	chrX:41202524	A/C	DDX3X	CCDS43931.1		40.61	0	13	0	0
BL30	22	33.1579,33.5161,32.76	25	112	1	NM_001193416:2198,NM_001193417:2150,NM_001356:2198	T/C	7	chrX:41205509	T/C	DDX3X	CCDS43931.1		40.61	0	13	0	0
BL49	78	32.5975	1657	2130	1	NM_002167:595	C/T	6	chr1:23885728	G/A	ID3	CCDS237.1		227.9	0	1	0	0
BL22	40	33.7338	789	1979	1	NM_002167:595	C/T	6	chr1:23885728	G/A	ID3	CCDS237.1		105.45	0	1	0	0
BL23	53	31.3716	148	280	1	NM_002167:702	C/G	6	chr1:23885621	G/C	ID3	CCDS237.1		402.35	0	1	0	0
BL23	37	29.4407	118	323	1	NM_002167:650	T/C	6	chr1:23885673	A/G	ID3	CCDS237.1		402.35	0	1	0	0
BL23	36	30.9076	119	333	1	NM_002167:649	G/A	6	chr1:23885674	C/T	ID3	CCDS237.1		402.35	0	1	0	0
BL23	31	30.7656	64	207	1	NM_002167:700	A/C	6	chr1:23885623	T/G	ID3	CCDS237.1		402.35	0	1	0	0
BL80	47	32.314	605	1278	1	NM_002167:515	C/T	6	chr1:23885808	G/A	ID3	CCDS237.1		67.23	0	1	0	0
BL69	49	32.2961	483	981	1	NM_002167:430	G/A	6	chr1:23885893	C/T	ID3	CCDS237.1		97.02	0	1	0	0
BL50	46	31.4099	649	1404	1	NM_002167:616	C/T	6	chr1:23885707	G/A	ID3	CCDS237.1		116.85	0	1	0	0
BL50	43	33.911	618	1426	1	NM_002167:592	C/T	6	chr1:23885731	G/A	ID3	CCDS237.1		116.85	0	1	0	0
BL49	51	30.9766	1199	2335	1	NM_002167:571	C/T	6	chr1:23885752	G/A	ID3	CCDS237.1		227.9	0	1	0	0
BL35	50	33.2727	11	22	1	NM_006015:4709	C/T	5	chr1:27101054	C/T	ARID1A	CCDS285.1		4.76	0	201	0	0
BL22	37	32.8571	56	151	1	NM_006015:4709	C/T	5	chr1:27101054	C/T	ARID1A	CCDS285.1		12.56	0	201	0	0
BL50	38	31.314	86	228	1	NM_139135:5263	-/G	5	chr1:27105930	-/G	ARID1A	CCDS44091.1,CCDS285.1		13.81	0	201	0	1
BL49	27	32.8125,35.1579	16	53	1	NM_006015:5914,NM_139135:5263	-/G	5	chr1:27105930	-/G	ARID1A	CCDS44091.1,CCDS285.1		8.33	0	201	0	1
BL23	38	30.2222,30.32	25	65	1	NM_006015:5914,NM_139135:5263	-/G	5	chr1:27105930	-/G	ARID1A	CCDS44091.1,CCDS285.1		8.38	0	201	0	1
BL80	40	33.1	40	99	1	NM_003917:1359	A/G	4	chr14:24033324	T/C	AP1G2	CCDS9602.1		20.48	0	1	0	0
BL62	55	30.52	50	91	1	NM_003917:1646	G/A	4	chr14:24032690	C/T	AP1G2	CCDS9602.1		19.73	0	1	0	0
BL40	44	31.1786	56	126	1	NM_003917:1709	C/T	4	chr14:24032627	G/A	AP1G2	CCDS9602.1		19.76	0	1	0	0
BL20	52	32.6624	157	303	1	NM_003917:2148	A/C	4	chr14:24030767	T/G	AP1G2	CCDS9602.1		30.75	0	1	0	0
BL62	57	33.8081	370	654	1	NM_001715:1258	A/C	4	chr8:11412898	A/C	BLK	CCDS5982.1		73.69	0	3	0	0
BL50	54	34.201	572	1052	1	NM_001715:768	G/A	4	chr8:11405552	G/A	BLK	CCDS5982.1		84.65	0	3	0	0
BL45	53	34.0247	81	153	1	NM_001715:636	G/A	4	chr8:11400788	G/A	BLK	CCDS5982.1		35.4	0	3	0	0
BL35	46	33.3447	235	508	1	NM_001715:758	C/G	4	chr8:11405542	C/G	BLK	CCDS5982.1		49.59	0	3	0	0
BL20	44	31.8125	16	36	1	NM_001761:1439	C/T	4	chr16:2499415	C/T	CCNF	CCDS10467.1		9.48	0	3	0	0
BL40	50	31.6604	53	105	1	NM_001761:1439	C/T	4	chr16:2499415	C/T	CCNF	CCDS10467.1		15.8	0	3	0	0
BL69	54	32.3438	32	59	1	NM_001761:1439	C/T	4	chr16:2499415	C/T	CCNF	CCDS10467.1		15.98	0	3	0	0
BL81	42	31.6818	66	158	1	NM_001761:2210	G/A	4	chr16:2506782	G/A	CCNF	CCDS10467.1		21.99	0	3	0	1
BL45	42	33.2667	30	71	1	NM_018101:826	G/A	4	chr1:38172657	G/A	CDCA8	CCDS424.1		25.17	0	2	0	0
BL23	50	32.1887	106	213	1	NM_018101:826	G/A	4	chr1:38172657	G/A	CDCA8	CCDS424.1		46.65	0	2	0	0
BL49	38	33	76	200	1	NM_018101:309	A/G	4	chr1:38158684	A/G	CDCA8	CCDS424.1		50.26	0	2	0	0
BL15	55	30.8333	18	33	1	NM_018101:622	C/T	4	chr1:38168950	C/T	CDCA8	CCDS424.1		8.93	0	2	0	0
BL50	43	35.4528,35.1151	106	245	1	NM_015590:376,NM_182679:450	C/G	4	chr1:156567847	G/C	GPATCH4	CCDS1146.1,CCDS44245.1		22.35	0	2	0	0
BL15	38	34.6429,33.4	14	36	1	NM_015590:376,NM_182679:450	C/G	4	chr1:156567847	G/C	GPATCH4	CCDS1146.1,CCDS44245.1		7.96	0	2	0	0
BL84	42	33.9861	72	171	0	NM_182679:63	C/G	4	chr1:156571217	G/C	GPATCH4	CCDS44245.1		15.14	0	2	0	0
BL20	33	34.4769,33.6727	55	167	1	NM_015590:853,NM_182679:927	G/T	4	chr1:156565328	C/A	GPATCH4	CCDS1146.1,CCDS44245.1		22.5	0	2	0	0
BL62	50	35.2	75	149	1	NM_015942:1021	A/G	4	chr8:97256263	T/C	MTERFD1	CCDS6270.1		20.66	0	3	0	0
BL30	46	34.0833	60	130	1	NM_015942:1021	A/G	4	chr8:97256263	T/C	MTERFD1	CCDS6270.1		32.15	0	3	0	0
BL80	58	33.9043	94	162	1	NM_015942:172	A/G	4	chr8:97270825	T/C	MTERFD1	CCDS6270.1		20.75	0	3	0	0
BL49	55	32.8548	62	112	1	NM_015942:517	C/G	4	chr8:97269238	G/C	MTERFD1	CCDS6270.1		27.73	0	3	0	1
BL81	45	34.9367	79	175	1	NM_003703:1550	C/G	4	chr4:2949274	G/C	NOP14	CCDS33945.1		37.71	0	1	0	0
BL40	50	24.2	60	119	1	NM_003703:131	C/T	4	chr4:2964988	G/A	NOP14	CCDS33945.1		40.42	0	1	0	0
BL30	45	35.8148	27	60	1	NM_003703:1550	C/G	4	chr4:2949274	G/C	NOP14	CCDS33945.1		23.86	0	1	0	0
BL20	54	21.7333	15	28	1	NM_003703:131	C/T	4	chr4:2964988	G/A	NOP14	CCDS33945.1		27.64	0	1	0	0
BL30	38	32.3333	21	55	1	NM_003703:1643	C/G	4	chr4:2948203	G/C	NOP14	CCDS33945.1	rs114205498	23.86	0	1	0	0
BL80	55	33.6875	32	58	1	NM_018230:1308	C/T	4	chr1:229623339	G/A	NUP133	CCDS1579.1		13.75	0	8	0	0
BL62	41	35.7812	32	78	1	NM_018230:1090	C/G	4	chr1:229631290	G/C	NUP133	CCDS1579.1		15.59	0	8	0	0
BL43	62	34.9643	56	91	1	NM_018230:2940	C/T	4	chr1:229594040	G/A	NUP133	CCDS1579.1		14.31	0	8	0	0
BL35	43	33.925	40	94	1	NM_018230:2419	C/T	4	chr1:229600595	G/A	NUP133	CCDS1579.1		11.93	0	8	0	0
BL81	62	32.5486	1994	3194	1	NM_001664:482	T/C	4	chr3:49405932	A/G	RHOA	CCDS2795.1		423.15	0	3	0	0
BL50	46	34.6362	1410	3086	1	NM_001664:400	T/C	4	chr3:49412899	A/G	RHOA	CCDS2795.1		364.03	0	3	0	0
BL84	44	33.4874	872	1970	1	NM_001664:326	G/A	4	chr3:49412973	C/T	RHOA	CCDS2795.1	rs11552761	277.93	0	3	0	1
BL62	47	34.3388	1036	2220	1	NM_001664:389	T/C	4	chr3:49412910	A/G	RHOA	CCDS2795.1		375.53	0	3	0	0
BL19	36	30.9469	508	1416	1	NM_001136139:1692	T/A	3	chr19:1612366	A/T	TCF3	CCDS45899.1		98.84	0	8	0	0
BL23	52	31.101	505	963	1	NM_001136139:1709	T/A	3	chr19:1612349	A/T	TCF3	CCDS45899.1		54.18	0	8	0	0
BL20	55	32.0808	681	1245	1	NM_001136139:1692	T/G	3	chr19:1612366	A/C	TCF3	CCDS45899.1		55.45	0	8	0	0
BL50	43	32.9464,33.8,33.8205,32.4524,34.3158,33.7727,34.2407	38	104	1	NM_000546:939,NM_001126112:936,NM_001126113:939,NM_001126114:939,NM_001126115:624,NM_001126116:624,NM_001126117:624	C/T	3	chr17:7577539	G/A	TP53	CCDS45605.1,CCDS45606.1,CCDS11118.1		20.66	0	15345	1	1
BL80	43	35,35.9487,34.4412,35.5484,30.7241,36.1429,34.3448	21	42	1	NM_000546:904,NM_001126112:901,NM_001126113:904,NM_001126114:904,NM_001126115:589,NM_001126116:589,NM_001126117:589	A/C	3	chr17:7577574	T/G	TP53	CCDS45605.1,CCDS45606.1,CCDS11118.1		17.99	0	15345	1	1
BL69	71	34.8485,32.7576,33,33.9767,34.5,34.2188,33.2059	32	40	1	NM_000546:896,NM_001126112:893,NM_001126113:896,NM_001126114:896,NM_001126115:581,NM_001126116:581,NM_001126117:581	C/A	3	chr17:7577582	G/T	TP53	CCDS45605.1,CCDS45606.1,CCDS11118.1		16.44	0	15345	1	1
BL69	73	34.3824,35.125,32.8378,33.2105,34.35,32.2857,31.4286	28	37	1	NM_000546:903,NM_001126112:900,NM_001126113:903,NM_001126114:903,NM_001126115:588,NM_001126116:588,NM_001126117:588	T/G	3	chr17:7577575	A/C	TP53	CCDS45605.1,CCDS45606.1,CCDS11118.1		16.44	0	15345	1	1
BL50	38	33.75,33.3922,33.0213,32.5455,34.5641,33.3333,33.25	36	101	1	NM_000546:891,NM_001126112:888,NM_001126113:891,NM_001126114:891,NM_001126115:576,NM_001126116:576,NM_001126117:576	A/T	3	chr17:7577587	T/A	TP53	CCDS45605.1,CCDS45606.1,CCDS11118.1		20.66	0	15345	1	1
BL69	48	32.36,34.8462,32.129,32.0667,32.8,32.2195,34.125	24	48	1	NM_001128844:3934,NM_001128845:3574,NM_001128846:3574,NM_001128847:3574,NM_001128848:3574,NM_001128849:3648,NM_003072:3858	C/T	2	chr19:11143993	C/T	SMARCA4	CCDS45971.1,CCDS45972.1,CCDS45973.1,CCDS12253.1		10.88	0	58	0	0
BL35	43	31.5882,29.8519,32.3636,33,31.0526,33.3,32.8235	10	23	1	NM_001128844:3844,NM_001128845:3484,NM_001128846:3484,NM_001128847:3484,NM_001128848:3484,NM_001128849:3558,NM_003072:3768	G/A	2	chr19:11141507	G/A	SMARCA4	CCDS45971.1,CCDS45972.1,CCDS45973.1,CCDS12253.1		4.43	0	58	0	0
BL35	42	30.6,30.9135,30.8354,30.8605	164	388	1	NM_001136017:979,NM_001136125:754,NM_001136126:763,NM_001760:970	-/C	1	chr6:41903751	-/G	CCND3	CCDS47425.1,CCDS47426.1,CCDS47427.1,CCDS4863.1		15.1	0	1	0	0
