# Supplementary material for: Distinct Viral and Mutational Spectrum of Endemic Burkitt Lymphoma
Source: PLoS Pathog. 2015 Oct 15;11(10):e1005158. doi: 10.1371/journal.ppat.1005158 (PMC4607508; doi:10.1371/journal.ppat.1005158)
Supplement: S10 Table — (XLSX) [file ppat.1005158.s022.xlsx]

## Sheet: Genes
tracking_id	gene_short_name	eBL15_0	eBL19_0	eBL20_0	eBL22_0	eBL23_0	eBL27_0	eBL30_0	eBL35_0	eBL40_0	eBL43_0	eBL45_0	eBL48_0	eBL49_0	eBL50_0	eBL60_0	eBL62_0	eBL69_0	eBL80_0	eBL81_0	eBL84_0
ENSG00000000003	TSPAN6	106.144	9.00509	215.916	56.6022	170.585	23.9715	422.806	62.2794	25.5048	520.873	609.878	3512.97	62.1143	3.63898	209.076	28.0431	40.852	48.6323	13.2158	26.0067
ENSG00000000005	TNMD	3.9804	6.00339	0	0.6506	3.5787	0	0	0	0	0	3.9992	7.43485	1.38032	0	1.04018	0	0	0.935236	0	0
ENSG00000000419	DPM1	1693	1065.6	1868.09	1407.25	1590.13	1908.4	2008.33	2152.6	1525.39	2332.09	2479.5	2628.22	1692.27	1490.16	1421.93	2425.73	2087.87	1952.77	3893.86	1822
ENSG00000000457	SCYL3	483.405	732.734	300.451	361.237	362.806	652.783	540.717	369.424	432.833	418.426	379.919	562.84	499.575	467.479	348.261	454.664	440.439	333.477	306.395	518.481
ENSG00000000460	C1orf112	544.866	1179.35	705.167	887.92	888.545	1248.96	902.016	1245.31	712.923	886.386	761.853	279.157	963.571	876.215	502.606	1034.63	1210.2	1270.48	729.244	870.582
ENSG00000000938	FGR	660.747	954.539	203.987	1299.25	3007.3	780.406	448.768	1132.35	473.801	2737.21	2699.46	384.754	1009.01	3587.13	8080.11	2424.73	490.223	1689.97	1499.39	584.386
ENSG00000000971	CFH	1202.08	132.075	676.377	1204.91	972.212	103.877	762.164	324.985	280.553	690.551	897.82	2362.42	367.164	37.2996	2545.32	278.428	289.276	799.626	308.769	130.033
ENSG00000001036	FUCA2	664.655	232.432	917.176	666.912	548.733	239.715	350.484	229.868	150.086	307.788	549.89	1749.05	336.797	271.096	1925.37	328.334	269.402	393.734	360.431	660.678
ENSG00000001084	GCLC	1061.44	654.37	780.159	719.563	907.796	763.094	1068.14	1127.82	897.574	1170.65	619.876	1276.94	1043.52	1146.28	1413.6	1060.63	1326.03	601.357	2148.17	1037.21
ENSG00000001167	NFYA	2141.46	1814.52	1130.87	1681.15	1437.44	2318.58	1368.51	1367.88	1691.17	1708.62	1111.78	892.182	2162.96	2212.5	1188.93	2121.26	1851.59	1579.61	1978.77	1704.2
ENSG00000001460	C1orf201	134.007	222.144	347.155	212.746	285.103	278.336	220.675	166.456	261.915	259.155	195.961	498.386	338.476	410.584	254.857	261.402	302.525	118.775	218.71	209.583
ENSG00000001461	NIPAL3	1020.31	790.929	1086.72	744.937	676.374	668.539	552.615	644.309	743.564	658.949	373.925	2466.26	637.407	1015.9	911.184	622.957	1299.53	609.774	897.424	985.195
ENSG00000001497	LAS1L	3249.33	3936.72	5214.19	2399.41	2867.73	3222.84	2496.04	3288.35	2623.07	2597.79	1877.62	684.006	2521.84	3415.19	1675.73	3590.52	3294.65	3038.58	3680	3189.64
ENSG00000001561	ENPP4	193.713	480.271	217.109	369.541	510.561	793.724	613.811	480.117	676.859	787.886	343.931	182.154	619.762	472.158	822.782	592.911	603.946	413.374	1016.42	853.631
ENSG00000001617	SEMA3F	234.844	45.0254	687.113	242.674	530.84	23.9715	441.35	237.794	78.4764	695.812	631.874	4838.23	136.651	59.1335	137.304	36.0554	118.139	267.477	68.4819	36.7153
ENSG00000001626	CFTR	75.6276	0	0	0	7.15739	0	55.6324	1.13235	0	60.5054	1.9996	107.805	2.76063	0	0	0	1.10411	0	0	0
ENSG00000001629	ANKIB1	3725.66	1505.35	703.814	1569.25	948.354	1720.62	1826.6	1421.1	947.603	1695.47	1053.79	1964.66	1413.44	1749.44	2055.39	1364.1	1448.59	1875.15	1595.51	1532.87
ENSG00000001630	CYP51A1	1237.25	1110.51	1421.94	1264.04	1655.24	1331.75	2078.8	1390.53	761.221	2209.76	1753.65	3291.78	2103.6	1441.94	943.011	771.185	2406.61	1010.05	1023.58	983.665
ENSG00000001631	KRIT1	1747.85	1287.14	702.211	1286.38	1051.83	1224.06	1245.46	1119.87	1179.12	1623.81	1154.22	1157.98	1584.6	1756.36	1199.33	1401.36	1759.75	1506.19	1404.5	1629.61
ENSG00000002016	RAD52	449.785	726.41	292.262	593.998	363.834	491.416	472.875	498.235	322.734	315.68	361.928	189.589	403.052	508.548	339.099	635.977	390.854	512.509	866.236	676.174
ENSG00000002079	MYH16	0	0	6.09588e-06	0	0	0	0	0	0	3.72267e-06	0	1.85872	0	0	0	0	1.10411	0	0	0
ENSG00000002330	BAD	800.061	463.762	1081.04	638.889	820.714	495.412	932.129	1188.97	1151.64	899.689	847.83	1717.45	673.595	417.573	581.735	516.794	697.032	873.51	761.844	578.944
ENSG00000002549	LAP3	4480.61	3093.25	2946.47	4099.43	4292.05	4598.54	4515.5	6584.63	4930.28	5025.9	4071.19	2934.91	5109.93	3370.61	4937.73	6468.94	3783.77	7280.81	4814.16	5404.8
ENSG00000002586	CD99	21.2288	4.50254	1.1929	1.9518	3.5787	5.32701	1.85441	2.26471	2.94287	1.31534	1.9996	0	0	0.909746	16.6429	1.00154	2.20821	2.80571	0	0
ENSG00000002587	HS3ST1	38.4772	129.073	196.829	65.06	162.234	158.478	72.3221	101.912	28.4477	380.132	269.946	730.474	89.7206	55.4945	574.179	41.0631	76.1834	58.9198	26.4316	36.7153
ENSG00000002726	ABP1	17.2484	0	17.8936	8.4578	10.7361	0	1.85441	1.13235	1.96191	18.4147	43.9912	33.4568	9.66222	9.09746	3.12054	1.00154	4.41643	9.35236	0	3.05961
ENSG00000002745	WNT16	14.5948	4.50254	4.77162	0	5.96449	1.33175	1.85441	3.39706	1.96191	1.31534	5.9988	85.5008	1.38032	1.81949	3.12054	5.0077	0	1.87047	2.40287	3.05961
ENSG00000002746	HECW1	7.9608	0	0	3.253	3.5787	2.6635	1.85441	3.39706	1.96191	2.63067	0	18.5871	1.38032	0	15.6027	2.00308	1.10411	19.6399	0	0
ENSG00000002822	MAD1L1	1225.96	1999.13	7580.91	1310.31	2212.83	1393.01	1270.27	1521.88	1630.35	1396.89	1323.74	488.841	1195.35	2036.01	1006.89	1203.85	1418.78	919.337	1041.65	1312.57
ENSG00000002834	LASP1	10107.6	6809.35	6609.88	8044.67	8630.62	7142.18	4921.61	6960.57	10293.2	6549.05	4529.09	3925.6	6466.78	8251.39	9489.56	12749.6	6576.06	7505.27	9479.34	7823.42
ENSG00000002919	SNX11	583.792	511.789	832.647	656.455	818.329	809.705	706.531	674.882	520.887	641.884	809.838	2204.43	633.565	724.158	819.661	892.372	626.029	633.155	649.977	524.723
ENSG00000002933	TMEM176A	721.78	234.132	751.53	495.757	1312.19	202.426	242.928	680.544	549.335	319.626	1115.78	542.744	779.879	193.776	672.996	309.476	370.98	1135.13	797.754	763.373
ENSG00000003056	M6PR	8462.11	2837.09	2975.14	4328.31	3327.39	4286.14	3677.29	5315.67	4523.39	2609.13	2629.76	2845.72	4800.04	4411.86	7181.77	7573.09	4029.09	4105.07	7483.45	4337.71
ENSG00000003096	KLHL13	14.5948	180.102	23.8581	67.6624	20.2793	166.469	46.3603	15.8529	8.82227	31.568	39.992	226.763	27.6063	6.36822	34.3081	9.01385	23.1862	71.0779	3.60431	286.074
ENSG00000003137	CYP26B1	46.438	31.5178	58.4523	470.384	180.128	23.9715	40.7971	93.9853	38.2573	72.3434	193.961	531.592	71.7765	11.8267	133.143	67.1031	33.1232	14.0285	20.4244	26.0067
ENSG00000003147	ICA1	1543.07	27.0153	113.326	79.3732	79.9242	23.9715	59.3412	26.0441	28.4477	76.2894	83.9832	421.928	35.8882	16.3754	212.197	24.0369	16.5616	56.1141	97.3164	32.1259
ENSG00000003249	DBNDD1	37.1504	4.50254	144.341	8.4578	56.0662	2.6635	68.6133	36.2353	14.7143	173.624	211.958	1412.62	9.66222	9.09746	23.9241	3.00462	49.6848	2.80571	0	7.64903
ENSG00000003393	ALS2	4850.78	67.5382	121.676	177.614	167.006	67.9193	146.499	178.912	189.324	182.832	237.952	479.548	234.654	231.075	485.764	172.265	330.128	437.69	589.905	134.623
ENSG00000003400	CASP10	1558.99	67.5382	183.707	212.095	151.498	33.2938	168.752	104.176	66.705	207.823	225.955	933.074	150.455	83.6966	607.465	77.1185	49.6848	157.12	132.158	45.8942
ENSG00000003402	CFLAR	1707.51	713.782	705.091	1251.37	986.56	594.513	892.045	882.35	756.331	1061.18	1434.21	3549.53	917.876	512.304	1754.47	1035.93	742.976	908.158	817.406	992.017
ENSG00000003436	TFPI	823.943	85.5483	302.998	389.059	212.336	111.867	185.441	65.6764	86.3241	206.508	395.921	505.206	138.032	28.2021	4550.54	99.1524	144.638	129.063	44.4532	96.3777
ENSG00000003509	C2orf56	343.685	898.183	705.908	979.414	685.251	900.076	916.694	692.802	807.735	904.515	815.464	362.449	657.069	690.691	538.383	797.903	937.847	842.096	860.234	676.174
ENSG00000003756	RBM5	7061.45	7326.09	6321.83	6163.68	3780.5	4143.15	5330.44	4560.68	4528.22	3182.36	3885.65	2351.27	3849.79	5338.74	3796.25	4240.29	3882.87	4667	5190.06	5300.71
ENSG00000003987	MTMR7	40.4838	36.4161	26.7729	33.7216	21.9818	21.308	22.0056	12.0384	15.2384	37.7868	40.6751	31.5981	14.4438	18.7937	41.2158	27.3897	13.6063	22.4267	30.6527	11.6604
ENSG00000003989	SLC7A2	45.1112	21.0119	26.2439	166.554	75.1526	22.6398	25.9618	15.8529	17.6572	15.784	89.982	202.6	19.3244	4.54873	605.384	43.0662	25.3945	14.0285	30.0359	12.2384
ENSG00000004059	ARF5	7902.18	3069.19	4629.65	2989.42	4679.58	3877.95	4838.16	5023.12	5580.63	4925.93	5182.41	9423.67	3717.19	3338.77	3058.13	3638	3376.36	4018.54	2879.84	4162.6
ENSG00000004139	SARM1	87.3835	766.16	213.635	148.112	269.276	421.193	351.548	142.145	211.209	296.038	202.771	20.3579	0.0610165	294.15	436.072	50.7547	317.532	228.37	807.098	437.156
ENSG00000004142	POLDIP2	2863.24	4436.51	5581.6	3813.16	4602.2	4695.76	3860.89	6190.57	6079.96	4297.2	4035.19	3602.19	4686.18	5151.89	3374.34	4745.29	4903.34	4371.29	5574.67	5028.47
ENSG00000004399	PLXND1	1052.15	517.793	1829.92	2677.22	2629.15	207.753	595.267	604.676	800.46	828.661	1579.68	1773.21	1968.33	311.133	9128.62	928.427	556.47	1452.42	1895.87	876.579
ENSG00000004455	AK2	3480.2	6396.61	7584.49	7288.02	6967.72	11423.8	8124.18	7724.91	11104.4	9234.97	8502.3	5044.55	9774.02	9774.31	4403.08	9173.1	10238.4	7920.51	8879.82	7766.82
ENSG00000004468	CD38	1225.96	2128.2	1976.64	1706.52	3349.66	2270.64	1987.93	2731.23	4839.05	4577.37	4195.16	479.548	4426.68	5300.18	1414.64	4578.04	5315.17	2766.43	2375.24	3530.79
ENSG00000004478	FKBP4	6939.17	11645.1	12756.9	8605.48	9531.26	14460.2	11111.6	13179.5	15515.8	8247.15	7252.55	4144.93	8711.18	9607.83	5872.85	15939.5	9224.81	5284.08	15901	12916.1
ENSG00000004487	KDM1A	2656.25	6414.62	5597.11	3131.34	4041.54	5619.99	4420.92	4302.94	5754.28	4089.38	2877.42	1706.3	3695.11	4407.72	2930.19	4032.2	7205.4	4300.21	5610.71	4679.67
ENSG00000004534	RBM6	6020.31	10247.6	11092	9707.12	7370.88	4924.82	10527.8	9312.43	8012.6	4785.01	7456.51	1825.01	5909.03	6713.65	4642.48	9158.66	6142.93	5757.69	9137.96	10136.9
ENSG00000004660	CAMKK1	114.105	141.08	113.326	145.084	139.569	126.516	192.859	199.294	24.5239	180.201	125.975	358.732	49.6914	35.4801	519.05	67.1031	132.493	95.394	94.9135	136.153
ENSG00000004700	RECQL	3318.54	1978.7	1550.2	2851.18	2209.51	2344.54	2977.93	4360.22	1871.97	2392.35	2570.48	1801.62	3399.38	3349.07	2386.79	5823.64	3097.54	4376.72	4116.61	2502.41
ENSG00000004766	CCDC132	680.649	558.315	549.929	627.178	450.916	607.279	754.746	687.338	515.982	706.335	567.886	972.107	565.93	514.916	723.965	666.024	855.683	822.072	563.474	515.544
ENSG00000004776	HSPB6	22.5556	21.0119	21.4723	33.8312	192.057	22.6398	5.56324	19.25	10.7905	5.26134	79.984	126.392	8.2819	9.09746	166.429	15.0231	15.4575	32.7332	19.223	16.8279
ENSG00000004777	ARHGAP33	244.131	1376.28	722.9	1651.22	801.628	580.644	910.517	459.735	377.668	398.547	559.888	76.2072	494.153	599.522	398.389	625.962	586.281	459.201	305.165	361.034
ENSG00000004779	NDUFAB1	3182.99	2655	4274.18	2207.48	2932.15	2956.49	3408.41	4600.75	4151.4	3886.82	5628.87	3604.04	2912.47	2541.83	1833.84	3214.94	2839.76	3383.68	2685.21	3790.86
ENSG00000004799	PDK4	2372.32	1160.16	122.869	225.107	225.458	880.288	311.541	206.088	376.687	103.911	205.959	249.068	255.359	157.386	21404.8	469.722	143.534	433.014	464.956	1081.57
ENSG00000004809	SLC22A16	0	0	0	2.6024	2.3858	2.6635	0	2.26471	0	2.63067	0	3.71743	0	0.909746	80.0938	4.00616	2.20821	0.935236	3.60431	0
ENSG00000004838	ZMYND10	25.2092	73.5415	39.3658	51.3974	34.5941	21.308	40.7959	47.5588	16.6762	22.3607	13.9972	18.5871	13.8032	28.2021	8.62951	11.0169	6.62464	28.0571	18.0216	36.7153
ENSG00000004846	ABCB5	0	0	1.1929	2.6024	0	2.6635	0	0	1.96191	0	0	1.85871	0	0	56.1697	0	0	0.935236	0	0
ENSG00000004848	ARX	3.9804	1.50085	2.38581	0.6506	0	0	1.85441	0	0.980955	0	0	1.85871	0	0	2.08036	0	8.83286	0	0	0
ENSG00000004864	SLC25A13	394.06	966.546	555.893	888.719	799.242	902.927	639.772	464.265	918.174	149.948	747.85	630.104	265.021	1018.01	1023.54	1494.3	1660.58	1181.2	1286.74	748.075
ENSG00000004866	ST7	6228	304.455	454.432	491.275	373.086	456.33	263.22	344.029	591.243	694.227	283.278	678.849	390.321	336.529	405.272	376.499	1047.84	443.221	704.999	697.461
ENSG00000004897	CDC27	2895.08	3674.08	2156.77	3321.96	2670.9	4434.73	4610.07	3531.81	3708.01	3484.32	2839.43	1542.73	3997.4	3465.22	3341.06	3445.3	4237.56	2627.08	3463.74	2735.29
ENSG00000004939	SLC4A1	35.8236	21.0119	27.4368	6.506	17.8935	10.654	3.70883	0	0	7.89201	1.9996	0	0	5.45847	5.2009	3.00462	1.10411	14.0285	4.80575	0
ENSG00000004948	CALCR	0	1.50085	0	0.6506	1.1929	1.33175	3.70883	1.13235	1.96191	0	0	11.1523	0	0	6.24108	2.00308	0	4.67618	0	0
ENSG00000004961	HCCS	1184.83	624.353	1169.05	782.021	827.872	1124	903.099	1012.32	928.965	1165.39	967.806	1708.16	1066.98	967.97	682.358	1350.08	1449.69	1176.53	1062.07	907.175
ENSG00000004975	DVL2	602.367	1664.44	1723.75	1698.07	1724.93	2383.83	2012.04	2373.41	1854.01	1645.48	1263.75	866.16	2063.57	1903.19	1676.77	2150.31	2141.97	2308.16	1605.12	2057.59
ENSG00000005001	PRSS22	0	1.50085	1015.16	5.8554	280.331	2.6635	530.362	466.529	2.94287	1133.82	927.814	9516.61	66.2552	2.72924	0	0	352.21	0.935236	0	0
ENSG00000005007	UPF1	3310.37	6743.31	4828.88	6292.6	6521.58	4952.78	3948.05	5794.25	5985.79	3971	4033.19	1836.41	4463.94	6955.01	4511.26	6528.03	5635.36	4532.15	8590.27	6022.84
ENSG00000005020	SKAP2	709.838	1329.75	923.308	1925.12	2200.9	2692.8	2208.61	2752.75	4397.62	1037.8	2221.56	1016.72	2848.97	2781.09	3039.4	3460.32	2462.16	3104.98	1688.02	3217.18
ENSG00000005022	SLC25A5	28104.3	14387.1	29839.3	11000.3	16202	22994	14620.2	34678.3	21879.2	18229.2	19316.1	12774.9	26920.3	20121.8	9336.65	24125.1	19701.7	24548.1	13833.3	26560.5
ENSG00000005059	CCDC109B	10634.3	1680.95	4426.87	2759.84	3403.34	3059.03	3274.89	7723.77	4875.41	5586.23	4557.09	4046.42	3334.85	1557.48	2080.36	4803.38	5591.2	4252.52	3212.64	6596.52
ENSG00000005073	HOXA11	0	3.0017	1.1929	0	1.1929	2.6635	0	0	0.980955	0	0	0	0	1.70655e-21	12.2818	0	0	0.935236	2.40286	0
ENSG00000005075	POLR2J	2979.99	841.976	2604.11	1676.6	2595.75	2014.94	1470.55	2868.25	1803	2338.67	2391.52	1637.53	1659.14	1526.55	1593.56	2903.46	2086.76	2240.82	1670	2294.71
ENSG00000005100	DHX33	632.884	3231.33	1776.23	2959.58	1618.76	2591.59	2679.63	2280.56	2146.33	1609.97	1883.62	557.614	2379.67	3577.12	2440.26	2548.92	2515.16	1842.41	2869.03	2056.06
ENSG00000005102	MEOX1	5486.32	46.5263	112.133	260.89	115.711	31.962	94.5751	53.2206	63.7621	139.426	311.938	589.212	44.1701	35.4801	52.009	40.0616	38.6437	46.7618	44.4532	4.58942
ENSG00000005108	THSD7A	9.2876	6.00339	8.35033	26.6746	3.5787	1.33175	3.70883	20.3823	9.80955	6.57668	17.9964	44.6091	19.1237	0.909746	37.4465	4.00616	5.52053	37.4094	8.41006	13.7682
ENSG00000005156	LIG3	947.336	2248.27	1240.62	1238.09	1043.79	1927.04	1120.07	553.72	1512.63	822.084	921.816	360.59	1130.48	1823.13	747.889	1087.67	1388.97	1283.14	1619.54	1387.53
ENSG00000005175	RPAP3	1508.57	2670.01	1506.64	2258.23	1998.11	4011.24	4582.25	3936.06	3633.46	2954.24	2531.49	1014.86	3492.2	2069.67	1780.79	5007.7	4395.45	2802.9	4591.89	2871.44
ENSG00000005187	ACSM3	15.1225	32.3211	15.0398	81.6485	23.8606	61.2376	118.642	96.6837	56.0676	11.4814	7.6472	26.8358	56.8801	124.835	37.2508	11.812	110.771	46.4361	85.61	7.64903
ENSG00000005189	AC004381.6	122.066	477.27	306.576	316.842	523.683	430.156	289.288	278.559	228.563	234.13	301.94	65.055	336.797	367.537	206.996	265.408	749.689	635.96	265.518	498.717
ENSG00000005194	CIAPIN1	818.636	1206.68	1553.16	842.527	1091.5	1426.31	1108.94	1681.54	1296.82	1329.8	1175.76	1299.24	1147.04	1230.89	757.251	1214.87	1318.3	1240.12	1254.3	1164.18
ENSG00000005206	AC004410.1	342.315	1649.43	1330.09	1756.62	1271.63	736.459	1477.97	832.279	1169.3	431.43	913.817	715.604	1010.39	1339.15	640.751	968.489	673.505	672.434	1381.65	956.128
ENSG00000005238	KIAA1539	245.458	54.0305	332.82	329.203	263.631	38.6208	263.327	201.559	75.5336	245.968	507.898	1256.49	165.638	110.079	643.871	94.1447	91.6409	235.679	150.18	79.5499
ENSG00000005243	COPZ2	47.7648	10.5059	106.168	53.9998	99.0106	13.3175	20.3985	44.1617	22.562	82.8661	145.971	410.776	35.8882	8.18771	182.031	64.0985	40.852	89.7826	24.0287	26.0067
ENSG00000005249	PRKAR2B	184.425	8461.78	2849.85	9712.15	4710.76	14300.3	1746.86	2520.62	2645.64	12244.5	9056.19	949.802	9584.92	8757.21	6126.66	780.199	8917.87	13563.7	14955.5	11066.6
ENSG00000005302	MSL3	6380.58	1646.43	1963.52	1413.1	1584.17	2062.88	1563.27	1721.18	1660.76	1686.26	1953.61	2063.17	1860.67	2664.65	1482.26	1742.68	1736.76	1862.05	898.675	1410.48
ENSG00000005339	CREBBP	4377.12	4873.25	2212.84	4359.67	2412.04	3201.53	2776.06	2316.79	3210.67	2532.02	1833.63	2128.23	2803.42	4923.54	4047.34	3273.03	2944.65	1941.55	2684.01	2236.58
ENSG00000005379	BZRAP1	123.392	1370.19	116.905	1337.63	126.447	551.345	1222.06	125.691	130.467	26.3067	135.973	79.9247	223.611	205.463	300.612	91.1401	86.1203	143.091	66.079	48.9538
ENSG00000005381	MPO	31.8432	1.50085	2.38581	22.1204	5.96449	0	0	1.13235	1.96191	1.31534	5.9988	1.85871	0	0.909746	32.2456	1.00154	2.20821	6.54665	1.20144	0
ENSG00000005421	PON1	0	0	0	0.6506	0	1.33175	0	1.13235	0	0	3.9992	0	2.76063	0	0	0	0	0	0	0
ENSG00000005436	C2orf3	1003.06	1248.71	821.911	1243.95	705.003	1660.65	1431.61	1220.68	254.973	257.806	891.822	695.069	739.85	771.464	1088.03	655.007	1037.86	963.293	1317.98	1329.4
ENSG00000005448	WDR54	918.146	1310.24	2551.62	661.66	1872.85	1389.02	995.82	1541.13	1560.7	1073.31	919.816	217.469	1953.15	1703.95	777.014	1304	1600.95	1906.95	907.085	1349.29
ENSG00000005469	CROT	622.269	322.682	350.714	238.119	339.976	334.27	537.78	269.5	192.267	532.711	447.91	1644.96	224.992	222.888	417.112	255.393	261.673	267.477	191.028	185.106
ENSG00000005471	ABCB4	22.5556	87.0492	50.102	17.5662	143.148	34.6255	14.8353	11.3235	8.8286	17.0994	9.998	48.3265	176.681	5.45847	30.1652	27.0416	3.31232	12.1581	14.4172	13.7682
ENSG00000005483	MLL5	5277.75	3016.29	1587.76	2875.57	1961.08	3382.63	2475.64	1710.98	2935.49	2571.48	1751.65	2371.62	2208.47	3745.36	3360.54	2742.21	2787.4	1717.09	2968.72	2251.83
ENSG00000005486	RHBDD2	3164.42	454.757	1274.02	577.082	821.907	503.402	502.546	867.382	755.336	407.754	959.808	1537.16	835.092	683.219	1053.7	658.011	478.078	605.097	637.963	428.346
ENSG00000005513	SOX8	11.9412	1.50085	965.06	9.1084	167.006	6.65876	1.85441	2.26471	1.96191	6.57668	7.9984	3.71743	1.38032	46.397	8.32144	1.00154	34.2273	0.935236	0	0
ENSG00000005700	IBTK	2376.3	2955.17	1457.73	2375.34	1519.75	2486.38	4116.8	2326.98	2176.74	2051.92	1735.65	1934.92	2147.77	2689.21	3133.02	1870.88	2279.98	2087.45	3177.8	2189.15
ENSG00000005801	ZNF195	916.819	1559.38	1122.52	1193.2	1004.42	1705.97	1674.53	951.176	1132.02	978.609	1315.74	706.311	1036.62	1116.26	891.434	1227.89	1112.94	872.575	908.286	933.181
ENSG00000005810	MYCBP2	5916.2	6246.53	3925.85	3978.42	3077.68	4116.44	4593.38	3779.79	3450.02	3552.72	2017.6	2927.47	3294.82	7114.21	4780.67	4575.03	3861.06	2975.92	4928.29	3546.09
ENSG00000005812	FBXL3	2956.69	1531.83	805.406	2131.62	1663.07	2657.81	3118.21	2367.08	1925.62	3039.23	2133.29	3842.51	2160.58	1846.76	2506.79	1884.33	3197.55	2689.76	2213.73	2549.69
ENSG00000005844	ITGAL	6417.73	1883.56	5754.57	2482.04	2700.72	1535.51	795.543	1427.9	1761.8	2947.67	2417.52	602.223	2588.09	3282.36	2849.05	3535.43	2222.57	1576.81	1874.24	2560.89
ENSG00000005882	PDK2	944.734	278.849	1158.57	333.583	321.898	288.99	294.764	309.132	842.641	639.712	603.605	844.669	510.28	881.544	537.835	632.631	692.275	616.062	531.035	657.816
ENSG00000005884	ITGA3	132.68	21.0119	2126.95	192.578	483.124	17.3128	101.993	155.132	85.3431	502.458	281.944	3353.12	84.1993	710.511	582.501	15.0231	230.758	564.882	19.223	100.967
ENSG00000005889	ZFX	1870.79	1725.98	746.758	1670.74	967.441	1664.69	2547.96	1062.15	1319.38	2466.25	1109.78	1247.2	1463.14	2426.29	1416.72	1624.5	1589.91	2277.3	1283.13	2080.54
ENSG00000005893	LAMP2	6872.83	1919.58	1967.1	2888.66	3150.45	3162.91	3054.22	3418.57	1876.57	8239.26	3603.28	13243.3	3294.82	2129.71	7909.52	3269.02	3488.98	3576.34	5042.43	2580.78
ENSG00000005955	GGNBP2	3703.1	4019.27	2670.91	3082.54	2679.25	3614.37	3341.65	4147.81	3295.03	2755.63	2621.48	1747.19	3380.4	3091.32	2879.22	3734.74	3949.39	2904.84	2981.97	4206.96
ENSG00000005961	ITGA2B	46.438	1.50085	116.905	9.1084	2.3858	6.65876	3.70883	3.39706	1.96191	3.94601	11.9976	9.29356	1.38032	2.72924	2.08036	2.00308	2.20821	0.935236	1.20144	1.52981
ENSG00000005981	ASB4	0	0	0	0	0	1.33175	0	0	0	0	0	0	2.76063	0	0	0	1.10411	0	0	0
ENSG00000006007	GDE1	2091.04	1304.24	1905.07	1701.97	1356.33	1927.04	1557.71	1900.09	1805.94	1611.29	1631.67	4275.04	1573.56	1658.47	2538.04	1827.81	1823.98	1434.65	2229.87	1860.24
ENSG00000006015	C19orf60	474.995	1326.75	644.168	649.949	1096.27	352.914	1372.27	929.661	1093.77	610.316	1323.74	663.561	550.746	538.57	545.054	653.004	497.952	848.259	600.718	1061.68
ENSG00000006016	CRLF1	1.3268	22.5127	5.96452	2.6024	54.8733	7.99051	3.70883	9.05882	10.7905	2.63067	7.9984	117.099	2.76063	0.909746	56.1697	3.00462	3.31232	1.87047	3.60431	3.05961
ENSG00000006025	OSBPL7	400.694	877.996	798.053	744.286	528.454	355.578	398.699	476.72	376.687	185.462	347.93	91.0769	309.191	489.443	408.791	401.617	315.775	75.7541	182.618	290.663
ENSG00000006042	TMEM98	67.6668	15.0085	134.798	76.7708	101.396	23.9715	55.6324	62.2794	39.2382	128.903	139.972	946.085	52.452	5.45847	211.156	57.0877	26.4986	94.4588	18.0216	21.4173
ENSG00000006047	YBX2	0	1.50085	3.57871	0.6506	9.54319	0	3.70883	1.13235	0	2.63067	1.9996	3.71743	2.76063	0	1.04018	0	1.10411	0	0	0
ENSG00000006059	KRT33A	0	0	4.77162	0	0	0	0	0	0	2.63067	3.9992	48.3265	1.38032	0	0	0	1.10411	0	0	0
ENSG00000006062	MAP3K14	2495.22	1158.69	1277.31	1339.99	1263.85	1090.32	992.537	1133.4	1575.86	682.295	529.894	570.625	892.903	976.971	955.639	1311.55	711.405	838.652	1137.1	1227.79
ENSG00000006071	ABCC8	0	0	0	0	0	1.33175	0	2.26471	88.286	0	0	0	1.38032	0	0	2.00308	1.10411	0	0	0
ENSG00000006074	CCL18	18936.1	2929.66	2341.67	11792.8	5486.14	4848.91	3369.47	6954.91	7624.97	4648.39	5814.84	925.639	11435.9	2053.3	6901.59	12969.9	8105.25	2025.72	4561.86	8799.44
ENSG00000006075	CCL3	391.406	115.563	145.191	613.515	389.55	124.656	105.581	364.618	119.058	178.609	2347.53	70.0775	621.436	65.4988	1041.95	325.5	126.589	291.792	171.231	189.696
ENSG00000006114	SYNRG	2771.69	2311.31	2315.43	2344.11	2441.86	1618.08	1444.59	2312.26	1461.62	1554.73	1107.78	1265.78	1116.68	4726.13	2082.44	3370.18	2772.41	2410.1	1149.78	2332.95
ENSG00000006116	CACNG3	11.9412	0	0	0	2.3858	0	0	1.13235	0	0	0	0	0	0	0	2.00308	0	0	1.20144	1.52981
ENSG00000006118	TMEM132A	17.2484	18.0102	304.191	289.517	255.28	9.32226	146.499	67.9412	20.6001	149.948	513.897	421.928	88.3403	1.81949	145.625	28.0431	107.098	100.07	20.4244	15.2981
ENSG00000006125	AP2B1	6254.54	4867.25	4655.91	3544.47	3822.05	4165.72	3178.46	4456.94	5295.2	2855.59	2395.52	1912.62	3794.49	5038.17	4256.41	3531.43	4130.46	4065.47	3494.98	3868.88
ENSG00000006128	TAC1	0	0	0	0	0	0	0	0	0	1.31534	0	33.4568	0	0	0	0	0	0	0	0
ENSG00000006194	ZNF263	2076.44	1862.55	1841.84	1375.37	1295.49	1809.85	1585.52	1444.88	1310.56	1210.11	1001.8	644.973	1176.03	1423.75	1089.07	1142.76	982.655	1021.28	1474.16	1356.94
ENSG00000006210	CX3CL1	210.961	28.5161	215.916	286.264	269.595	54.6018	135.372	129.088	76.5145	71.0281	133.973	288.1	85.5796	42.7581	327.657	164.252	30.915	158.055	142.971	7.64903
ENSG00000006282	SPATA20	249.439	301.67	217.109	264.794	263.631	205.09	137.227	156.265	367.858	168.363	161.968	289.959	71.7765	242.902	432.715	327.503	202.052	374.094	210.251	71.9009
ENSG00000006283	CACNA1G	5.3072	1.50085	10.7361	7.8072	19.0864	1.33175	12.9809	3.39706	3.92382	0	7.9984	27.3939	0	1.81949	12.4822	3.00462	2.20821	0.935236	1.20144	0
ENSG00000006327	TNFRSF12A	13.268	21.0119	133.605	256.987	128.833	23.9715	133.518	173.25	36.2953	98.6501	389.922	810.399	70.3962	15.4657	161.228	32.0493	48.5807	93.5236	20.4244	38.2451
ENSG00000006377	DLX6	1.3268	0	1.1929	6.506	2.3858	0	0	0	0.980955	2.63067	5.9988	13.011	0	0.909746	5.2009	1.00154	1.10411	0	0	0
ENSG00000006432	MAP3K9	31.8432	213.12	186.093	159.397	113.325	82.5686	118.682	97.3823	103	110.488	89.982	1055.75	78.6781	103.711	94.6563	72.1108	96.0573	67.337	158.59	107.086
ENSG00000006451	RALA	1386.51	1954.1	2557.59	2040.28	2305.87	3124.29	3334.23	2674.62	2366.06	3077.88	2815.44	6533.38	2365.86	2033.28	2804.32	2563.94	3091.5	2737.43	2753.69	2762.83
ENSG00000006453	BAIAP2L1	33.17	34.5195	343.556	30.5782	130.026	13.3175	111.265	314.794	6.86669	245.968	399.92	1490.69	37.2686	14.5559	58.2501	17.0262	177.761	29.9275	243.892	3.05961
ENSG00000006459	JHDM1D	1955.7	211.62	422.288	513.974	461.652	147.824	504.4	298.941	197.172	552.441	555.889	1107.79	745.371	1359.16	1111.95	313.482	304.734	396.54	359.23	331.968
ENSG00000006468	ETV1	3933.96	15.0085	16.7007	108.65	41.7515	11.9858	50.0692	24.9118	24.5239	39.4601	93.9812	150.556	49.6914	4.54873	178.911	25.0385	25.3945	57.0494	20.4244	9.17883
ENSG00000006530	AGK	2297.76	1249.83	556.9	1238.13	974.598	1540.65	774.823	1029.25	774.867	1403.39	939.812	594.788	1411.97	1869.45	960.086	1148.77	1288.45	1354.1	783.248	1144.18
ENSG00000006534	ALDH3B1	159.216	76.5432	251.703	201.686	261.245	61.2606	70.4677	112.103	95.1527	152.579	235.953	434.939	135.271	57.314	1586.27	169.26	102.682	167.407	229.474	136.153
ENSG00000006555	TTC22	1292.3	13.5076	464.04	18.2168	324.468	7.99051	359.756	167.588	3.92382	901.005	1107.78	4325.22	24.8457	11.8267	27.0447	14.0216	72.8711	13.0933	13.2158	3.05961
ENSG00000006576	PHTF2	3326.29	2185.23	1537.65	2675.92	1692.72	3614.37	4556.29	2334.91	3169.47	4458.99	2139.57	1717.45	2131.21	2268.91	1890.01	2822.34	2836.45	2518.59	1655.58	2137.14
ENSG00000006606	CCL26	5.3072	0	10.7361	0	3.5787	0	0	2.26471	0.980955	6.57668	1.9996	13.011	4.14095	0	30.1652	1.00154	0	17.7695	0	0
ENSG00000006607	FARP2	30.393	320.759	450.169	540.394	377.918	217.182	347.229	273.389	317.534	328.519	130.611	396.614	177.123	458.138	354.376	381.846	550.312	380.536	292.474	210.448
ENSG00000006611	USH1C	0	0	0	0	0	0	0	0	0	0	0	0	0	0	0	0	0	0	0	0
ENSG00000006625	GGCT	1756.68	2950.67	3403.36	2612.81	2581.43	3660.98	2664.79	3458.2	2614.25	3513.26	2999.4	2847.55	2429.36	2194.31	1851.52	3615.56	2925.88	3469.72	2789.74	2729.17
ENSG00000006634	DBF4	2511.63	2181.44	1764.31	1638.76	1778.64	3085.71	2516.44	2501.38	2123.71	2737.31	2455.51	732.854	2401.75	1745.08	1191.2	2487.46	2587.11	2033.93	1943.92	2177.3
ENSG00000006638	TBXA2R	13.268	0	17.8936	26.6746	19.0864	2.6635	7.41765	5.66176	6.86669	21.0454	21.9956	44.6091	4.14095	6.36822	39.5268	5.0077	2.20821	20.5752	2.40287	3.05961
ENSG00000006652	IFRD1	1951.72	921.521	851.734	1045.51	770.613	1183.93	1355.58	512.956	648.411	1282.45	1891.62	1016.72	891.685	961.601	947.604	565.87	906.472	1692.78	1607.52	789.38
ENSG00000006659	LGALS14	0	0	0	0	0	0	0	0	0	0	0	0	0	0	0	0	0	0	0	0
ENSG00000006695	COX10	1472.75	885.5	644.165	877.659	747.947	1190.59	745.474	776.794	998.613	705.02	869.826	596.647	846.134	1077.14	715.644	1016.56	1043.38	991.35	903.48	942.36
ENSG00000006704	GTF2IRD1	49.0916	724.91	683.534	537.395	331.626	577.98	194.713	1387.13	1117.31	515.611	263.947	1310.39	263.64	281.111	898.715	34.0523	793.853	32.7332	526.229	1311.04
ENSG00000006712	PAF1	1452.85	2781.07	4747.76	2177.56	3860.22	2301.27	2221.59	3194.37	3171.43	2849.02	2955.41	2033.43	3035.32	2620.98	1936.81	3347.14	3243.87	3173.25	3285.93	2539.48
ENSG00000006715	VPS41	1440.91	1529.36	947.166	1359.1	1097.47	1634.06	1281.4	1451.68	1976.62	1873.04	887.822	1849.42	1558.38	1778.55	2130.29	1656.55	1920.04	1687.17	1527.03	1558.87
ENSG00000006740	ARHGAP44	118.085	568.821	133.605	368.239	206.371	542.023	990.257	1013.46	634.678	201.246	201.96	57.6201	171.159	503.089	354.701	258.397	694.483	1391.63	505.805	151.451
ENSG00000006744	ELAC2	1089.3	4793.71	4912.38	2867.84	3705.14	4009.9	3269.33	3436.69	3954.23	2504.4	3041.39	1427.49	3151.26	4219.4	2115.73	3393.22	3289.13	3731.59	3655.97	3535.38
ENSG00000006747	SCIN	7.9608	0	33.4013	6.506	119.29	2.6635	40.7971	10.1912	6.86669	42.0907	1.9996	124.534	1.38032	0	135.223	30.0462	3.31232	25.2514	4.80575	163.689
ENSG00000006756	ARSD	132.68	29.1274	170.585	103.445	143.147	30.6303	119.376	67.9411	64.7427	322.256	115.975	1247.2	46.9306	22.7336	567.938	82.1261	80.5998	179.565	76.5537	52.0134
ENSG00000006757	PNPLA4	120.739	156.088	509.37	284.312	202.793	519.383	346.775	341.97	533.64	639.253	553.889	1139.39	512.098	659.566	216.357	519.799	557.574	1537.53	42.0503	644.048
ENSG00000006788	MYH13	1.3268	0	1.1929	0	0	0	1.85441	0	0	6.57668	0	9.29356	0	0	5.2009	0	0	0.935236	0	0
ENSG00000006831	ADIPOR2	3668.6	3354.4	2478.86	3577	2497.93	2987.12	2913.28	2709.72	4415.28	4335.34	2159.57	6321.48	2777.2	3463.4	2792.88	4585.05	4266.27	1921.91	4862.21	2446.16
ENSG00000006837	CDKL3	61.0839	63.3605	38.5672	45.1581	34.6632	84.4724	80.7851	45.3947	58.9715	84.3838	17.9984	45.2966	57.1048	42.1189	43.8616	50.1686	59.6218	54.5142	45.9447	80.0617
ENSG00000007001	UPP2	0	0	0	0	0	0	0	0	0	0	0	0	1.38032	0	0	0	0	0	1.20144	0
ENSG00000007038	PRSS21	2576.65	348.197	2.38581	0.6506	0	443.473	129.809	429.162	0	3.94601	0	29.7394	0	1070.77	1.04018	0	9.93696	0.935236	7.20862	0
ENSG00000007047	MARK4	497.55	1001.07	919.729	947.924	626.272	673.866	762.164	574.103	964.279	507.719	559.888	1161.7	759.174	939.767	1169.16	476.733	833.601	623.802	1114.93	630.28
ENSG00000007062	PROM1	1.3268	1.50085	0	1.3012	2.6065e-09	0	0	4.52941	0.980955	18.4147	9.998	13.011	1.32528e-59	0	2.08036	0	0	0.935236	10.8129	6.11922
ENSG00000007080	CCDC124	1472.75	3180.3	4801.44	2768.95	4206.16	3704.93	3037.53	3597.48	3898.32	3108.14	3403.32	3354.98	3815.2	3049.47	2222.86	3834.89	3569.58	4025.25	5810.15	3741.9
ENSG00000007129	CEACAM21	975.198	144.081	150.306	70.9154	50.1017	66.5876	152.062	49.8235	60.8192	59.1901	55.9888	29.7394	122.848	136.462	80.0938	31.0477	45.2684	101.941	54.0647	35.1855
ENSG00000007168	PAFAH1B1	3060.93	5935.85	4096.43	4876.9	4836.01	4749.03	4517.35	5324.32	4941.07	5187.68	4151.17	4918.15	4775.9	5310.19	4698.49	5090.82	5775.58	3880.29	4732.46	2362.02
ENSG00000007171	NOS2	7.9608	0	10.7361	9.1084	7.15739	0	7.41765	3.39706	2.94287	14.4687	3.9992	20.4458	0	2.72924	19.7634	0	0	1.87047	1.20144	0
ENSG00000007174	DNAH9	2.6536	0	0	1.3012	1.1929	0	0	1.13235	0.980955	1.31534	0	13.011	1.38032	0	2.08036	1.00154	0	0.935236	3.60431	0
ENSG00000007202	KIAA0100	5569.75	8700.82	6171.63	6169.59	5266.75	6030.25	6191.28	5052.99	7491	3572.13	3826.83	5003.24	5473.08	10730.7	6704.11	4809.12	4961.48	4972.75	6938.06	5824.86
ENSG00000007216	SLC13A2	0	0	0	0.6506	0	1.33175	0	0	0	0	0	1.85871	0	0	0	0	0	0	0	0
ENSG00000007237	GAS7	382.119	403.728	548.736	644.744	693.074	199.763	1362.99	1044.03	1114.37	1336.38	963.807	4485.07	547.986	266.556	3633.35	419.645	575.24	526.538	689.625	422.226
ENSG00000007255	TRAPPC6A	1171.56	597.337	1718.98	225.107	385.306	1005.47	650.899	933.058	1145.76	662.929	875.825	258.361	850.275	947.955	571.059	652.002	511.201	634.09	266.719	950.009
ENSG00000007264	MATK	19.902	4879.26	50.102	40.9878	113.325	5557.4	1292.53	36.2353	16.6762	48.6674	75.9848	146.838	40.0292	53.675	436.875	42.0647	1922.25	149.638	38.446	56.6028
ENSG00000007306	CEACAM7	1.3268	3.0017	153.885	0.6506	434.215	0	1661.55	138.147	4.90478	1474.49	699.86	7241.55	38.6489	0.909746	2.08036	0	6.62464	0	0	0
ENSG00000007312	CD79B	350.275	16898	35355.3	14025.6	42266.8	25873.3	24665.5	22836.2	44108.7	39066.8	31353.7	3096.62	40559.2	34830.5	7880.4	42385.1	21546.6	16347.9	25186.9	22999.1
ENSG00000007314	SCN4A	228.21	337.691	140.763	150.289	146.727	178.455	107.556	48.6912	112.81	281.482	121.976	0	115.947	116.447	105.058	258.397	98.2655	86.9769	206.647	62.722
ENSG00000007341	ST7L	429.901	217.623	207.621	289.569	280.382	223.754	261.482	285.379	234.454	349.904	339.956	639.57	271.922	251.125	330.798	177.319	403.111	247.844	188.683	306.085
ENSG00000007350	TKTL1	37.1504	1.50085	1.1929	0.6506	21.4722	2.6635	3.70883	2.26471	0	9.20735	0	7.43485	19.3244	7.27797	63.4509	1.00154	2.20821	0	7.20862	0
ENSG00000007372	PAX6	71.6472	46.5263	62.031	50.7468	42.9444	50.6066	51.9236	19.25	51.9906	68.3974	19.996	55.7614	48.3111	66.4114	47.8483	238.366	83.9121	26.1866	96.1149	16.8279
ENSG00000007376	RPUSD1	744.335	1782.99	2048.22	1892.59	1480.34	1399.67	2063.94	2022.38	1676.43	714.227	1271.75	501.852	1360.99	1320.95	815.501	1396.15	1002.53	1343	1185.82	1516.03
ENSG00000007384	RHBDF1	53.072	64.5365	289.876	207.541	144.341	22.6398	148.353	50.9559	26.4858	114.434	251.95	907.052	28.9867	11.8267	156.027	21.0323	22.0821	30.8628	20.4244	13.7682
ENSG00000007392	LUC7L	1722.19	4972.31	2470.5	2571.17	2340.47	2339.89	2286.49	1756.28	1677.43	1278.51	2383.52	736.05	1920.02	1942.31	1237.81	2167.33	1278.56	1860.18	1505.4	1971.92
ENSG00000007402	CACNA2D2	19.902	27.0153	14.3149	16.265	11.929	2.6635	9.27206	2.26471	6.86669	7.89201	7.9984	24.1633	5.52127	10.0072	21.8438	7.01078	5.52053	11.2228	3.60431	6.11922
ENSG00000007516	BAIAP3	21.5043	48.3679	35.8854	27.4965	165.677	20.0627	11.2128	11.3476	32.6073	43.6619	42.6691	71.2746	39.0144	86.8436	25.0903	17.1353	10.0449	20.76	53.1216	29.2827
ENSG00000007520	C16orf42	1538.81	1434.47	1593.62	882.692	1366	980.083	1079.18	1024.75	1559.48	971.777	1183.09	1166.63	956.194	715.552	800.812	790.105	878.761	1198.79	885.201	1167.03
ENSG00000007541	PIGQ	589.838	1652.41	1079.79	1238.09	1208.98	852.997	1495.96	865.096	1004.96	537.004	898.214	719.859	678.704	780.827	835.086	620.225	496.513	757.858	683.893	611.062
ENSG00000007545	CRAMP1L	1384.83	3516.61	1182.31	1584.45	1241.37	1655.21	782.426	711.981	498.605	643.96	1071.71	652.426	603.851	1537.15	1268.46	1227.52	590.788	556.346	1097.09	683.34
ENSG00000007866	TEAD3	15.9216	10.5059	323.277	93.6864	181.321	5.32701	135.372	123.426	5.88573	277.536	295.941	1460.95	20.7048	6.36822	158.107	10.0154	30.915	43.9561	10.8129	7.64903
ENSG00000007908	SELE	103.49	3.0017	140.763	831.466	186.092	2.6635	318.959	77	63.7621	524.819	1307.74	1418.2	171.159	15.4657	13.5223	21.0323	49.6848	59.8551	4.80575	1.52981
ENSG00000007923	DNAJC11	1280	4625.55	3371.4	3407.39	2615.45	3205.52	2212.97	2554.61	3004.26	1722.51	2545.09	1193.7	2611.17	3573.56	2257.72	2788.94	2848.79	2607.25	3223.95	2729.27
ENSG00000007933	FMO3	115.432	1.50085	114.519	111.903	60.8378	7.99051	27.8162	50.9559	20.6001	34.1987	165.967	111.523	62.1143	4.54873	47.8483	73.1124	13.2493	59.8551	22.8273	50.4836
ENSG00000007944	MYLIP	1314.86	777.439	480.74	843.828	724.09	1025.45	743.62	908.147	1044.72	1014.12	741.852	1124.52	949.658	669.573	929.92	1190.83	1228.87	456.395	802.56	927.062
ENSG00000007952	NOX1	2.6536	7.50424	2.38581	1.9518	2.3858	1.33175	3.70883	3.39706	1.96191	9.20735	3.9992	1.85871	1.38032	0.909746	5.2009	6.00924	4.41643	3.74094	0	3.05961
ENSG00000007968	E2F2	845.172	8182.62	6566.94	6141.01	8399.2	4420.08	2985.6	4726.44	4255.38	5141.65	4789.04	802.964	7529.63	9636.94	1183.72	5037.74	3944.97	3179.8	5120.52	2692.46
ENSG00000008018	PSMB1	4683.61	4365.97	9271.25	4935.45	7200.34	6875.83	6306.86	8212.95	7520.98	8001.18	8700.26	7473.88	7237	5714.11	4331.31	7339.28	8034.59	8322.66	7680.79	8270.13
ENSG00000008056	SYN1	23.8824	4.50254	5.96452	5.8554	15.5077	0	0	1.13235	0.980955	6.57668	29.994	14.8697	0	0.909746	12.4822	2.00308	2.20821	7.48189	2.40287	0
ENSG00000008083	JARID2	2559.4	980.054	782.545	502.263	552.312	547.35	445.059	283.088	662.145	778.678	531.894	1358.72	795.062	1552.03	1137.96	237.365	608.363	304.887	1229.07	197.345
ENSG00000008086	CDKL5	0	1.50085	7.15743	4.5542	9.54319	0	9.27206	3.39706	4.90478	3.94601	9.998	154.273	1.38032	2.72924	35.3661	3.00462	2.20821	8.41712	18.0216	1.52981
ENSG00000008118	CAMK1G	0	0	1.1929	8.4578	7.15739	0	1.85441	1.13235	0	6.57668	9.998	0	5.52127	2.72924	9.36162	3.00462	4.41643	1.87047	14.4172	4.58942
ENSG00000008128	CDK11A	3374.17	4452.94	6053.88	4935.94	4728.03	3388.42	3630.53	3210.28	3490.91	2402.3	3253.2	1378.55	2612.69	4653.33	2907.52	4635.7	2853.18	3964.6	3858.3	2806.56
ENSG00000008130	NADK	1450.19	6028.91	5494.52	4982.94	7275.49	4878.21	3795.98	2231.87	3921.86	2464.94	3427.31	1615.22	3351.41	5483.95	3035.24	3318.1	2262.32	2651.39	2993.98	4180.96
ENSG00000008196	TFAP2B	0	0	1.1929	0.6506	1.1929	0	3.70883	1.13235	1.96191	7.89201	0	55.7614	1.38032	0	2.08036	0	0	0	0	0
ENSG00000008197	TFAP2D	0	0	0	0	0	1.33175	0	0	0	0	0	0	0	0	0	0	0	0	0	0
ENSG00000008226	DLEC1	7.07667	8.01238	1.35381e-45	5.21343	7.81377	3.13265	4.23259e-51	1.67549	4.03736	1.59586e-185	4.32524	1.85871	4.14097	2.20742	7.82603	2.56271	1.10411	6.21336	3.60431	4.723
ENSG00000008256	CYTH3	75.6276	843.477	147.92	675.322	745.562	1042.76	1429.75	540.132	1270.34	777.363	1217.76	1035.3	1242.29	695.956	1587.31	823.265	507.889	397.475	523.826	639.459
ENSG00000008277	ADAM22	228.21	243.137	254.089	332.456	149.112	231.725	200.277	190.235	4.90478	30.2527	125.975	57.6201	220.851	419.393	275.648	129.199	442.747	511.574	499.798	275.365
ENSG00000008282	SYPL1	9602.06	4730.67	5920.38	6119.54	6787.59	8292.82	10852	7925.34	9256.29	10556.9	7132.57	20113.1	7306.02	7992.12	4973.1	11325.4	13466.8	7388.36	6193.41	6630.18
ENSG00000008283	CYB561	87.5688	43.5246	509.37	232.264	356.677	41.2843	233.656	180.044	62.7811	464.313	455.909	4018.54	115.947	43.6678	360.942	82.1262	64.0382	123.451	102.122	41.3047
ENSG00000008294	SPAG9	2628.39	2911.65	1878.82	2951.12	1986.18	2933.85	2840.96	2418.71	1935.42	2891.11	1803.64	3992.52	2303.75	2490.88	3690.56	2138.29	3172.1	2397.94	3836.19	2291.65
ENSG00000008300	CELSR3	368.851	1044.59	184.9	402.071	77.5384	689.847	226.238	91.7206	269.763	65.7668	37.9924	16.7284	276.063	103.711	183.072	120.185	135.805	113.164	2943.52	501.776
ENSG00000008311	AASS	100.837	7.50424	21.4723	46.1926	34.5941	0	37.0883	14.7206	11.7715	18.4147	41.9916	117.099	8.2819	2.72924	86.3349	23.0354	65.1423	29.9275	10.8129	19.8875
ENSG00000008323	PLEKHG6	2.6536	1.50085	159.849	1.3012	75.1526	0	139.081	49.8235	0	161.786	183.963	2146.81	13.8032	2.72924	5.2009	0	15.4575	1.87047	3.60431	1.52981
ENSG00000008324	SS18L2	3265.26	1299.73	1851.39	1396.85	1494.7	2020.28	2104.76	2111.84	1574.45	1896.71	2445.71	1189.59	1413.47	1176.3	1007.99	1693.6	1633	1581.49	1709.64	1529.83
ENSG00000008382	MPND	486.936	687.388	670.412	581.636	827.872	657.885	471.021	430.294	1002.54	559.017	605.879	431.221	539.704	762.367	780.135	503.774	600.634	1194.3	887.862	689.942
ENSG00000008394	MGST1	21.2288	21.0119	341.171	1016.24	622.693	43.9478	59.3412	84.9264	3.92382	482.728	1585.68	2055.74	371.305	9.09746	784.295	6.00924	686.754	1403.79	12.0144	0
ENSG00000008405	CRY1	1564.3	25.5144	72.7672	167.855	84.6958	18.6445	165.043	58.8823	44.143	178.886	261.948	1221.17	91.1009	22.7436	269.406	85.1308	25.3945	63.596	55.2661	35.1855
ENSG00000008438	PGLYRP1	9.2876	4.50254	9.54324	14.9638	3.5787	0	0	3.39706	0.980955	2.63067	139.972	1.85871	5.52127	0.909746	1.04018	0	0	3.74094	1.20144	0
ENSG00000008441	NFIX	31.8432	120.068	294.647	249.18	485.51	81.2368	198.422	106.441	41.2001	336.726	229.954	2793.65	62.1143	92.7941	789.496	272.419	93.8491	115.034	61.2733	56.6028
ENSG00000008513	ST3GAL1	6071.44	537.304	1011.58	906.285	835.029	406.184	402.408	770	494.401	427.484	791.842	959.096	1565.28	1098.97	2551.56	525.808	278.235	966.098	770.121	344.206
ENSG00000008516	MMP25	190.52	48.9973	98.6141	340.035	280.871	21.1958	81.4559	51.7927	56.9858	211.374	1383.34	330.298	180.486	57.6143	102.013	119.173	53.8354	104.532	190.614	89.9914
ENSG00000008517	IL32	4753.93	310.676	418.709	926.454	1701.07	462.118	331.94	878.706	680.783	612.946	1345.73	801.105	661.172	534.021	1694.45	975.499	136.909	1878.89	1399.67	1005.08
ENSG00000008710	PKD1	1028.27	3888.7	1288.34	3092.3	1483.97	1231.87	2101.05	952.308	1221.29	649.776	1281.74	877.312	811.626	1481.07	1823.43	1121.72	455.996	1278.47	968.358	1141.23
ENSG00000008735	MAPK8IP2	47.7648	66.0373	27.4368	27.3252	38.1728	31.962	24.1074	54.3529	26.4858	30.2527	11.9976	144.98	17.9441	13.6462	30.1652	12.0185	13.2493	32.7332	1.20144	10.7086
ENSG00000008838	MED24	2435.47	4249.42	3275.57	2660.23	2767.39	2732.75	2158.19	2812.73	3194.96	2214.93	2297.32	1293.66	2471.91	3544.29	1995.76	3048.56	3361.91	1998.6	4084.44	2750.24
ENSG00000008853	RHOBTB2	251.964	7508.24	1153.81	4492.47	7197.18	6978.27	4111.45	5360.86	10885.9	2837.33	2781.21	661.461	8435.63	5914.56	2704.59	4681.22	4945.22	4462.22	4997.59	6863.42
ENSG00000008869	HEATR5B	1179.53	1068.6	736.022	1158.07	637.008	892.273	895.681	978.353	788.688	1006.23	607.878	773.225	760.555	1521.09	1213.89	1098.69	1500.48	1033.44	1160.59	1066.27
ENSG00000008952	SEC62	6303.63	7079.5	7151.46	8225.53	7073.89	14859.7	11011.5	8122.36	13640.2	11824.9	8186.36	5362.39	10897.6	10140	7348.87	10573.3	17155.6	8985.74	12401.2	13359.8
ENSG00000008988	RPS20	63288.4	40649	43548.2	35515.6	32392	70300.5	43951.4	63485.3	48855.5	42657.6	49352.1	35979.1	41231.4	26736.5	32113.5	34105.4	49910	32303	30556.1	69898.3
ENSG00000009307	CSDE1	13858.4	15850.5	16525.3	13337.3	12215.3	16009	11766.3	12344.9	17591.5	16222	12487.5	16258.2	15386.4	18178.5	17008	16984.1	9261.25	14830	10894.6	17017.6
ENSG00000009335	UBE3C	4241.78	3037.72	1864.51	2940.71	2144.83	2790.02	2203.04	3723.18	2319.96	2250.54	2143.57	3581.74	2935.93	3461.58	3337.94	2739.21	3147.81	2191.26	2957.94	3208
ENSG00000009413	REV3L	1162.28	1841.54	923.308	1568.6	874.395	1526.19	1285.11	1233.13	1386.09	1344.27	1003.8	780.659	956.578	1840.42	2086.6	1915.94	1500.48	1251.35	1755.3	1288.1
ENSG00000009694	ODZ1	299.857	6.00339	0	11.0602	6.10925	3.99525	1.85441	0	0	18.4147	9.998	5.57614	0	3.63898	17.6831	8.01231	1.10411	10.2876	6.00718	1.52981
ENSG00000009709	PAX7	0	0	0	0	2.3858	1.33175	0	0	0	0	0	0	0	0	0	0	0	0	0	0
ENSG00000009724	MASP2	35.8236	42.0237	15.5078	43.5902	13.1219	3.99525	12.9809	7.92647	11.7715	6.57668	5.9988	7.43485	13.8032	33.6606	14.5625	12.0185	13.2493	11.2228	28.8345	21.4173
ENSG00000009765	IYD	0	0	1.1929	0.6506	1.1929	1.33175	24.1074	2.26471	0	17.0994	1.9996	104.088	0	0	0	0	0	0	0	0
ENSG00000009780	FAM76A	409.981	604.842	455.689	506.167	541.576	948.207	667.589	537.867	753.374	794.462	699.86	561.331	775.738	676.851	453.518	568.874	501.265	679.916	466.157	517.074
ENSG00000009790	TRAF3IP3	12574.1	2144.71	1356.33	1176.93	820.714	1536.84	1770.96	726.97	237.391	925.996	1563.69	338.286	1949.01	1970.51	1196.21	2060.17	399.687	1119.48	682.416	420.696
ENSG00000009830	POMT2	151.255	594.336	465.233	510.07	337.59	320.952	348.63	326.118	308.02	213.084	387.922	338.286	191.864	290.209	349.5	305.47	214.197	524.667	303.964	336.557
ENSG00000009844	VTA1	2205.14	1943.6	2134.11	2225.7	2119.78	3213.52	2738.97	2126.56	2904.61	3651.37	2765.45	3646.79	2978.72	2671.92	1612.28	3097.76	3356.48	2879.59	3419.29	2310.01
ENSG00000009950	MLXIPL	2.6536	3.0017	0	0.6506	5.96449	1.33175	0	3.39706	0	0	0	0	0	0	2.08036	0	0	0	1.20144	0
ENSG00000009954	BAZ1B	7461.93	11280.4	6510.87	9210.54	6694.55	7646.92	7115.38	7367.09	8962.01	6442.51	4693.06	1953.51	8073.47	9894.4	6457.43	9352.37	9670.87	6327.8	7309.54	6607.23
ENSG00000010017	RANBP9	3042.62	1585.99	1588.61	1847.56	1811.34	1872.01	2593.68	2368.4	1861.26	3342.66	2473.01	8287.38	2392.7	1826.51	1633.34	1832.94	2367.29	1964.09	2407.49	2041.07
ENSG00000010030	ETV7	19.902	15.0085	28.6297	27.9758	56.0662	2.6635	40.7971	18.1176	7.84764	28.9374	23.9952	63.1962	23.4654	10.0072	29.125	25.0385	1.10411	59.8551	20.4244	12.2384
ENSG00000010072	C1orf124	442.155	617.128	376.336	586.697	433.628	954.055	562.819	480.81	536.122	705.965	534.135	738.278	702.197	696.567	512.404	700.437	781.717	530.367	601.867	671.53
ENSG00000010165	METTL13	1625.33	3132.27	2039.87	1844.45	2123.36	3252.14	1793.22	1866.12	2293.47	1541.57	1459.71	951.661	1557	2823.85	1596.68	2551.92	1865.94	1758.24	2841.4	1626.18
ENSG00000010219	DYRK4	754.95	423.239	805.21	337.011	582.135	448.8	242.928	363.485	363.934	155.21	423.915	384.754	365.784	496.721	404.63	530.816	269.402	339.491	74.4891	368.683
ENSG00000010244	ZNF207	10241.6	8661.39	8597.26	8985.43	8090.24	12515.8	9335.11	9300.01	10351	10112.3	7780.44	6568.69	10690.6	10293.8	6202.59	10421	11733.3	8834.24	9556.23	10719.3
ENSG00000010256	UQCRC1	3535.92	6096.44	11326.6	3932.22	5902.46	7280.68	5429.72	6241.53	6439.97	5502.05	5618.88	4550.13	5475.72	5596.76	3833.06	3861.94	5741.36	6014.5	8349.99	5250.29
ENSG00000010270	STARD3NL	1151.66	555.314	609.574	838.623	796.856	1319.77	1396.37	1285.22	995.67	1249.57	927.814	1128.24	1038	644.1	1135.88	1059.63	903.159	905.308	700.438	780.201
ENSG00000010278	CD9	555.929	60.0339	9333.28	996.068	13383.1	162.474	2564.65	1729.1	1455.74	9843.97	8816.24	58633.1	2095.32	9053.79	4140.95	2561.94	9175.13	957.681	2077.28	772.552
ENSG00000010282	HHATL	0	0	0	0	2.3858	0	0	0	0	0	0	1.85871	0	0.909746	0	2.00266e-53	0	0	0	0
ENSG00000010292	NCAPD2	4670.34	9350.28	12123.5	7963.34	9258.09	7540.38	5611.45	12551	9244.52	9274.43	5538.89	1985.11	11136.4	12801.9	5482.79	21317.8	13002	11026.4	17693.6	12495.5
ENSG00000010295	IFFO1	903.551	1272.72	781.352	1519.8	1044.98	511.393	1125.63	561.647	450.258	297.266	783.843	154.273	981.405	567.681	1184.76	978.504	283.755	1039.05	1176.21	858.221
ENSG00000010310	GIPR	35.8236	9.00509	19.0865	65.06	23.858	3.99525	12.9809	5.66176	2.94287	5.26134	15.9968	20.4458	5.52127	10.0072	12.4822	19.0292	1.10411	26.1866	12.0144	9.17883
ENSG00000010318	PHF7	126.046	141.08	150.306	224.457	157.463	111.867	198.422	163.059	230.524	242.022	93.9812	143.121	155.976	215.61	263.165	166.256	330.128	240.356	249.899	377.862
ENSG00000010319	SEMA3G	80.9348	160.591	66.8026	121.662	96.6248	97.2179	42.6515	32.8382	82.4002	80.2354	73.9852	338.286	19.3244	10.9169	358.862	30.0462	12.1452	201.076	22.8273	6.11922
ENSG00000010322	NISCH	3201.57	5790.27	2731.75	4196.37	2167.5	2457.08	3228.53	1512.82	1863.82	1271.93	1827.63	1550.17	1501.78	2919.37	2467.31	1642.52	1795.28	1914.43	3097.3	2239.64
ENSG00000010327	STAB1	663.4	471.349	694.307	1233.55	757.494	219.743	614.804	232.78	320.935	227.557	1223.75	1187.72	213.068	28.2061	8679.2	94.1458	258.817	385.369	25.2302	119.325
ENSG00000010361	FUZ	174.753	550.821	696.847	651.962	719.698	454.187	543.043	667.687	1129.43	677.337	685.863	268.257	686.861	802.457	528.266	531.686	829.427	1281.88	1173.58	857.385
ENSG00000010379	SLC6A13	2.6536	1.50085	2.38581	1.3012	1.1929	1.33175	0	0	1.96191	0	1.9996	1.85871	0	0	1.04018	1.00154	1.10411	0	0	1.52981
ENSG00000010404	IDS	4762.7	2830.99	1428.37	3077.83	1969.41	3756.81	2503.46	6306.04	3960.12	2155.77	2252.3	5282.18	4680.22	2277.28	7187.74	4396.42	3209.89	3059.31	2945.84	2377.52
ENSG00000010438	PRSS3	0	0	951.938	3.9036	232.615	3.99525	268.89	277.426	0.980955	915.473	905.819	9208.06	44.1701	0.909746	0	0	26.4986	1.87047	0	0
ENSG00000010539	ZNF200	988.466	393.222	366.222	458.673	402.007	504.734	404.262	491.441	495.382	426.169	409.918	392.188	563.169	534.931	400.469	582.896	462.621	490.999	533.438	432.935
ENSG00000010610	CD4	29205.5	646.865	1730.9	1895.2	2305.87	494.08	602.684	1085.93	1457.7	724.75	1175.76	767.648	1838.58	848.793	5309.08	2110.24	688.963	1679.68	3207.84	1826.59
ENSG00000010626	LRRC23	64.0734	196.535	619.146	171.772	374.615	200.9	143.327	291.576	262.653	274.765	276.855	127.249	243.414	370.831	226.213	340.538	385.188	347.458	126.736	512.025
ENSG00000010671	BTK	364.87	7429.2	6433.33	3651.17	6928.36	8129.01	4619.34	6886.97	9219.02	8095.89	4667.07	884.747	7478.56	11999.5	4024.45	8773.48	7161.24	4055.18	4152.17	6356.34
ENSG00000010704	HFE	76.9544	25.5144	38.1729	145.084	141.955	31.962	59.3412	118.897	39.2382	68.3974	79.984	472.113	205.667	60.0432	408.791	79.1216	57.4136	158.99	58.8704	71.9009
ENSG00000010803	SCMH1	723.066	1849.62	1331.04	2061.47	1075.87	1659.31	1305.13	1201.36	1129.05	1308.74	1019.69	496.232	1269.84	1851.18	1433.27	1140.56	1656.14	1235.37	1128.15	1272.8
ENSG00000010810	FYN	4151.49	792.758	1391.67	729.337	1220.5	923.545	429.367	1227.4	419.959	1124.93	1414.79	887.587	1123.42	932.844	1801.8	1556.21	1223.43	1523.96	1902.3	1675.02
ENSG00000010818	HIVEP2	2589.61	1904.53	1095.09	1661.81	664.258	1057.41	1273.98	1114.23	1928.56	1165.39	902.115	1574.04	1188.18	1990.52	1422.97	1384.13	863.412	1313.93	1754.1	775.611
ENSG00000010932	FMO1	14.5948	51.0288	487.898	173.71	199.214	95.8861	665.734	304.603	202.077	198.616	223.955	1262.92	307.811	161.025	114.42	148.228	386.437	27.1218	145.374	140.742
ENSG00000011007	TCEB3	1592.2	2038.53	1819.5	1485.42	1883.39	1737.6	1031.07	1477.29	1653.89	1091.41	1124.49	2602.41	1923.02	2815.25	1995.87	1060.37	1272.54	2214.27	1729.53	1220.08
ENSG00000011009	LYPLA2	822.616	1080.61	1666.49	837.972	1279.98	905.591	936.479	899.088	1030.98	744.48	967.806	959.096	701.201	795.118	653.233	925.422	596.218	824.878	759.308	676.174
ENSG00000011021	CLCN6	477.548	1367.79	760.625	1296.26	927.436	845.425	917.06	491.28	648.354	612.695	479.714	304.829	723.129	941.229	780.1	653.8	635.514	719.09	700.208	734.982
ENSG00000011028	MRC2	301.184	268.652	559.472	1346.09	1476.81	166.469	278.162	291.015	289.382	220.976	949.81	1444.22	492.773	116.447	976.729	846.301	168.928	838.906	970.761	377.862
ENSG00000011052	NME2	16753.9	12892.3	21963.8	10616.2	15715.7	24663.4	20550.4	16945.6	19194.3	12083.5	18054.3	17281.2	14142.1	12724.9	8900.73	14698	14906.6	18633.1	18364.6	24413.2
ENSG00000011083	SLC6A7	1.3268	0	0	7.1566	7.15739	2.6635	0	0	0	0	5.9988	0	0	0	7.28126	4.00616	0	0	4.80575	4.58942
ENSG00000011105	TSPAN9	189.732	61.5348	565.437	454.769	412.743	43.9478	194.713	132.485	108.886	284.112	493.901	1953.51	120.088	34.5703	556.496	78.1201	90.5368	173.954	69.6833	47.424
ENSG00000011114	BTBD7	743.008	862.988	472.39	861.394	565.434	719.146	675.006	608.073	718.059	891.797	629.874	1626.37	605.959	816.042	1086.99	712.094	663.568	534.02	744.891	535.432
ENSG00000011132	APBA3	696.57	568.821	679.955	594.648	734.826	456.791	649.045	439.353	425.735	320.942	535.893	447.95	488.632	496.721	406.71	380.585	352.21	447.043	692.028	512.485
ENSG00000011143	MKS1	574.505	291.165	239.774	201.035	453.302	326.279	231.802	220.809	343.334	228.868	357.928	180.295	200.146	528.562	267.326	90.1385	351.106	307.693	556.265	374.802
ENSG00000011198	ABHD5	398.04	117.066	324.47	107.349	298.225	169.132	389.427	366.882	207.963	518.242	585.883	3633.78	510.717	241.083	572.099	228.351	299.213	187.047	312.374	140.742
ENSG00000011201	KAL1	38.4772	30.017	26.2439	16.9156	84.6958	33.2938	31.525	43.0294	36.2953	42.0907	41.9916	250.926	100.763	3.63898	168.509	44.0677	2.20821	182.371	88.9063	30.5961
ENSG00000011243	AKAP8L	1150.34	2554.44	3460.62	1672.69	1833.49	1960.34	1906.34	2072.21	1752.97	1337.7	1335.73	663.561	1460.38	1919.56	992.331	1780.74	1822.88	1433.72	1900.67	1994.87
ENSG00000011258	MBTD1	1765.97	2676.01	888.714	2362.33	978.177	3337.37	2681.48	1054.22	1409.63	1983.53	1225.75	888.465	1555.62	2012.36	1942.02	1365.1	2085.66	1397.24	2953.13	1832.71
ENSG00000011260	UTP18	3993.67	3048.22	2418.02	2794.98	3145.67	4594.54	3660.61	4032.31	4894.97	3915.75	3311.34	1665.41	3561.22	2716.5	1792.23	3632.58	4251.92	3824.18	3252.29	4644.49
ENSG00000011275	RNF216	1555.01	2914.65	1506.64	1565.34	1300.26	2349.21	1728.31	1470.93	1381.19	815.508	1091.78	851.291	1282.31	2200.68	1957.62	1220.88	1259.79	1041.85	1647.17	1260.56
ENSG00000011295	TTC19	1380.68	2943.31	1960.51	1943.54	1477.28	2236.01	2657.22	1876.17	2157.42	1782.74	2044.22	1276.6	2176.7	2387.7	1819.31	1649.11	2182.97	1888.91	1067.91	1996.62
ENSG00000011304	PTBP1	7718	12677.7	9907.07	12704.3	15845.3	13392.1	9496.45	13745.6	13396.9	11478.9	10218	5384.69	15223.5	17372.5	8878.97	17932.6	19212.6	16439.6	17088	15601
ENSG00000011332	DPF1	15.9216	240.136	467.619	173.06	289.874	179.786	187.296	252.515	163.82	448.529	59.988	22.3046	115.947	123.725	70.7322	181.279	172.241	134.674	526.229	397.749
ENSG00000011347	SYT7	15.9216	10.5059	56.0665	26.024	17.8935	9.32226	9.27206	14.7206	6.86669	30.2527	61.9876	165.425	8.2819	0	15.6027	2.00308	18.7698	1.87047	1.20144	1.52981
ENSG00000011376	LARS2	1058.79	1698.96	1149.96	1554.28	1390.92	1780.55	1073.71	1364.48	1714.71	1292.97	1263.75	537.168	1319.58	1674.84	1253.42	1757.7	1679.35	1614.22	3384.45	1333.99
ENSG00000011405	PIK3C2A	1054.81	796.862	503.406	1560.12	586.906	1018.78	1591.04	972.691	1112.4	1606.02	851.83	1665.4	872.352	835.136	1953.34	1048.6	1408.84	1155.02	1712.05	1173.34
ENSG00000011422	PLAUR	148.602	42.0237	392.466	683.13	542.769	33.2938	72.3221	285.353	87.305	413.015	3153.37	492.559	1123.58	22.7436	3254.72	78.1201	238.487	307.693	165.798	59.6624
ENSG00000011426	ANLN	914.166	2633.99	796.854	1649.27	1104.62	2458.41	1787.65	2057.48	1769.64	1832.26	1059.76	1024.15	1826.16	1668.47	1331.43	1907.93	2578.09	1333.65	2166.19	1474.73
ENSG00000011451	WIZ	890.283	1948.1	1064.07	1632.35	1606.83	1314.44	1390.81	1244.46	1394.92	899.689	1297.74	1089.21	1196.73	1686.67	1178.52	1344.07	998.113	1185.88	1961.95	1343.17
ENSG00000011454	RABGAP1	1852.21	3270.35	1998.11	2346.06	1528.1	2827.31	2685.19	2965.63	3356.83	1900.66	1565.69	2085.48	2179.52	2156.1	2197.79	3374.19	2271.15	3782.09	1740.88	2293.18
ENSG00000011465	DCN	1637.27	528.298	2150.81	7139.03	4982.74	1431.63	3597.56	1321.46	1571.49	3926.28	9830.03	19053.7	3163.69	35.4801	8759.35	3460.32	1462.94	5476.74	281.136	367.153
ENSG00000011478	QPCTL	229.536	481.772	586.909	329.854	499.825	490.085	441.35	421.235	535.602	428.799	531.894	252.785	512.098	808.764	427.514	424.653	473.662	479.776	965.955	408.458
ENSG00000011485	PPP5C	1325.47	3044.48	4521.1	3532.82	4437.58	5034.02	3324.95	4013	3684.46	3365.94	3111.57	1680.28	4866.76	6106.1	2113.03	5136.35	5025.89	3229.36	6034.75	4873.96
ENSG00000011523	CEP68	1787.3	707.354	684.102	648.983	547.347	697.838	690.766	419.297	1221.3	1322.39	639.393	691.455	465.186	852.719	939.044	334.593	1025.76	489.132	921.697	1076.85
ENSG00000011566	MAP4K3	643.498	396.224	198.022	398.167	286.296	579.312	571.159	645.441	426.716	956.249	369.926	1055.75	351.981	199.234	998.572	584.899	342.273	374.094	265.518	388.571
ENSG00000011590	ZBTB32	713.819	70.5399	152.692	30.5782	21.4722	55.9336	20.3985	218.544	8.8286	1.31534	13.9972	7.82483	24.8457	39.1165	11.442	54.0831	1.10411	15.899	18.0215	9.17883
ENSG00000011600	TYROBP	1590.83	238.635	762.266	963.538	1231.07	324.947	489.565	873.044	695.497	566.909	2353.53	1414.48	995.208	140.101	5531.67	796.224	469.245	1135.38	723.265	757.254
ENSG00000011638	TMEM159	800.061	688.889	676.377	659.057	812.364	1736.6	1177.55	1956.71	896.593	1367.95	1341.73	9254.53	459.645	1222.7	924.72	1227.89	1138.33	1144.73	583.898	1167.24
ENSG00000011677	GABRA3	0	0	17.8936	0	1.1929	1.33175	9.27206	2.26471	0	6.57668	15.9968	143.121	0	0	0	0	1.10411	0	0	0
ENSG00000012048	BRCA1	1296.28	4056.79	2062.53	3927.02	2228.33	2747.4	3660.61	4581.5	3686.43	2293.94	2121.58	460.961	3838.66	3685.38	2512.03	4683.2	4232.04	4570.5	3519.01	3469.6
ENSG00000012061	ERCC1	695.411	1610.61	1886.59	637.39	1237.29	1389.82	914.579	1482.64	823.434	1114.63	1123.78	1158.04	1477.86	1226.74	972.63	868.428	932.393	1842	821.003	1836.27
ENSG00000012124	CD22	287.916	25079.2	29318	13120	10769.5	19648.7	9362.93	12788.8	20163.5	12704.8	9312.14	825.269	9072.82	24112.8	4723.46	7988.28	15110.8	9358.9	10941.5	17597.4
ENSG00000012171	SEMA3B	0	15.0085	41.7517	22.1204	40.5586	3.99525	9.27206	15.8529	0.980955	24.9914	17.9964	135.686	9.66222	0	19.7634	4.00616	8.83286	17.7695	0	0
ENSG00000012174	MBTPS2	686.689	438.248	236.803	575.553	436.601	499.886	512.256	458.871	622.907	570.855	551.89	672.854	603.795	761.821	758.291	649.568	631.749	530.773	445.736	497.187
ENSG00000012211	PRICKLE3	308.392	263.996	298.18	309.618	396.043	202.824	239.126	392.817	276.789	218.547	266.99	709.843	286.616	361.299	274.021	218.644	207.941	275.07	206.643	291.025
ENSG00000012223	LTF	1344.05	7.50424	116.905	13.012	508.175	6.65876	20.3985	4.52941	8.8286	103.911	19.996	938.65	9.66222	13.6462	17.6831	11.0169	3.31232	14.0285	0	1.52981
ENSG00000012232	EXTL3	808.022	956.04	833.84	778.117	872.009	764.425	784.417	587.691	691.573	556.387	579.884	1910.76	982.786	1158.11	1003.77	586.902	554.262	548.983	969.56	573.677
ENSG00000012504	NR1H4	2.6536	0	0	0.6506	0	0	0	0	0	0	0	0	0	0	1.04018	0	0	0	0	7.64903
ENSG00000012660	ELOVL5	7964.78	3211.81	2449.03	3212.66	2713.84	4469.36	3202.57	5487.38	5523.76	4912.78	4377.12	2170.98	4299.69	3729.05	3937.08	5679.73	5997.51	3279.87	7959.52	5186.04
ENSG00000012779	ALOX5	317.105	5152.41	5205.83	2732.52	1804.86	4378.8	3389.87	3147.94	5282.44	1533.68	2171.57	539.027	4015.34	5267.43	5661.7	4170.41	787.228	4404.02	917.898	1355.41
ENSG00000012817	KDM5D	3041.03	2275.29	2870.13	549.106	1680.79	1065.4	144.644	83.7941	1468.49	2.63067	1627.67	743.485	1065.6	0	1528.02	1570.41	77.2875	9.35236	1081.29	13.7682
ENSG00000012822	CALCOCO1	1439.58	268.652	887.521	665.563	565.434	231.725	370.883	704.323	280.553	585.324	625.875	1780.65	513.478	568.591	1724.62	500.77	409.624	867.899	579.093	454.352
ENSG00000012963	UBR7	3334.25	2125.2	1840.65	2476.18	2975.09	2923.19	2223.44	4545.26	3177.31	3847.36	2353.53	1553.88	3648.18	3512.53	1730.86	3299.07	3628.1	4527.48	3331.58	3755.67
ENSG00000012983	MAP4K5	2588.59	2467.39	763.459	2724.71	1056.91	2161.43	3004.15	1277.29	1983.49	1788.86	2131.57	1815.96	1649.48	1950.49	2513.07	1368.1	1995.12	1643.21	1475.36	1520.63
ENSG00000013016	EHD3	82.2616	69.039	168.2	239.421	147.919	66.5876	146.499	192.5	79.4574	167.048	413.917	923.78	84.1993	158.296	327.657	175.269	65.1423	462.006	156.187	246.299
ENSG00000013275	PSMC4	2581.95	2318.81	4975.6	1962.86	3686.06	3166.9	2013.89	3397.06	2843.79	2791.14	3071.39	2397.74	2944.22	3050.38	1950.34	3467.33	3012	3944.82	4781.72	3273.78
ENSG00000013288	MAN2B2	1695.65	906.512	848.155	998.02	1115.36	581.975	721.367	850.397	1241.89	676.082	649.87	1087.35	830.951	1284.56	1885.85	586.902	799.373	946.458	1113.73	781.731
ENSG00000013293	SLC7A14	0	0	0	0	0	0	0	0	0	0	0	0	0	0	0	0	0	0	0	0
ENSG00000013297	CLDN11	67.6668	15.0085	11.929	13.6626	10.7361	41.2843	20.3985	14.7206	17.6572	27.622	21.9956	65.055	4.14095	2.72924	200.755	13.02	6.62464	8.41712	12.0144	19.8875
ENSG00000013306	SLC25A39	3588.11	4130.89	5265.48	2779.36	4058.7	4277.59	3232.24	4118.21	4984.23	3264.78	4673.17	5858.66	3621.95	4169.36	2290.47	3432.29	2245.75	3878.42	3427.7	3596.57
ENSG00000013364	MVP	2076.44	613.847	2157.96	1491.17	2192.55	346.255	667.589	757.544	477.725	986.501	1867.63	2693.27	904.107	643.19	2685.74	697.071	423.977	1483.28	1329.99	720.538
ENSG00000013374	NUB1	3001.78	3236.48	3987.69	2919.06	3401.46	3568.98	2996.94	5740.94	3335.14	4457.62	2557.09	1596.48	5003.19	3869.89	2843.33	4987.45	4356.74	4067.09	3398.51	3765.96
ENSG00000013375	PGM3	531.746	735.216	662.811	907.54	639.403	688.597	809.906	729.474	574.805	943.16	759.436	1240.41	558.308	782.673	920.595	494.716	731.933	915.38	1169.28	916.594
ENSG00000013392	RWDD2A	130.026	49.528	73.9601	95.6382	82.31	62.5923	100.138	191.368	74.5526	44.7214	105.979	150.556	92.4812	192.866	131.063	69.1062	61.83	155.249	123.748	113.206
ENSG00000013441	CLK1	8395.99	4168.34	2500.33	4206.13	2740.09	4810.99	7765.85	2485.51	1512.63	3933.63	3893.22	3018.55	2686.56	2870.25	2739.83	2390.73	1797.49	3419.22	1569.08	3227.85
ENSG00000013503	POLR3B	366.197	891.504	705.006	706.551	623.886	890.942	725.075	797.176	936.812	680.028	565.887	483.265	749.512	998.901	648.032	1475.27	1017.99	904.373	1590.7	833.744
ENSG00000013523	ANGEL1	924.78	921.521	676.377	1012.98	662.059	972.179	712.095	716.779	853.431	751.056	645.871	453.526	935.855	1260.91	1272.14	772.187	992.592	934.3	1113.73	1159.59
ENSG00000013561	RNF14	1836.29	876.495	846.962	955.731	1067.64	1242.52	1288.82	1683.81	1403.75	836.553	1071.79	2046.44	1579.08	1354.61	1336.63	1095.68	1411.05	1735.8	1102.92	2046.88
ENSG00000013563	DNASE1L1	947.186	483.93	1026.27	733.807	941.08	464.794	624.371	829.48	952.884	701.953	648.601	2071.91	517.216	467.018	1371.7	798.453	479.322	864.938	574.71	877.652
ENSG00000013573	DDX11	1069.4	3941.23	4139.38	5268.56	2893.97	2113.49	2924.41	3465	2280.72	1548.15	2691.46	481.407	1931.06	3123.16	1790.15	5122.87	2398.12	2779.52	4387.65	3416.06
ENSG00000013583	HEBP1	473.668	177.1	254.089	247.228	429.444	171.796	216.966	225.338	157.934	377.501	455.909	899.617	394.771	92.7941	1124.43	270.416	471.454	483.517	408.489	442.114
ENSG00000013588	GPRC5A	3.9804	3.0017	1665.29	8.4578	36.9799	6.65876	38.9427	516.353	0	870.752	1267.75	4209.98	15.1835	0.909746	3.12054	0	199.843	0	1.20144	0
ENSG00000013619	MAMLD1	37.1504	3.0017	20.2794	46.8432	36.9799	6.65876	16.6897	9.05882	7.84764	15.784	53.9892	59.4788	33.1276	10.9169	94.6563	11.0169	8.83286	16.8342	22.8273	10.7086
ENSG00000013725	CD6	4702.61	185.889	94.459	227.928	328.292	185.234	80.8444	198.242	125.562	121.055	209.109	285.337	256.076	275.028	614.182	312.212	15.4575	313.076	375.492	361.435
ENSG00000013810	TACC3	3337.96	10216.4	9316.84	6667.92	12942.3	6785.27	6810.82	9693.7	10379.5	8257.67	9172.16	1468.38	8102.23	9736.44	3633.35	8834.58	11016.5	6768.2	8587.95	9573.66
ENSG00000014123	KIAA0776	1460.81	1632.88	868.434	1733.82	1164.27	2334.54	2405.17	1641.91	2019.78	2528.07	1611.68	2111.5	1953.12	2420.83	2275.88	2199.38	2782.34	2196.87	2074.84	2204.44
ENSG00000014138	POLA2	915.492	2219.75	2293.96	1828.19	2412.04	2078.86	1865.54	3352.9	2589.72	2238.7	2267.55	414.493	2405.89	2134.26	1241.97	3480.35	3271.47	3218.15	2203.44	2889.8
ENSG00000014164	ZC3H3	685.956	721.908	842.19	532.841	501.017	416.838	359.756	323.853	634.678	357.771	461.908	459.102	865.459	705.053	505.527	622.957	565.303	478.841	625.949	533.902
ENSG00000014216	CAPN1	2152.07	3575.02	4289.68	3456.64	5682.97	2944.5	2725.99	5153.34	2770.22	3518.52	4251.15	10092.8	3481.16	5892.42	3328.57	3757.78	4186.77	3791.45	3383.25	2837.79
ENSG00000014257	ACPP	15.9216	93.0526	156.27	188.023	149.112	87.8956	270.744	262.706	72.5907	470.89	427.914	3641.22	48.3111	2.72924	131.063	338.52	71.7669	179.565	446.934	172.868
ENSG00000014641	MDH1	5929.47	7499.66	6580.06	5481.29	5331.05	11949.8	8422.7	14596	8736.37	7344.81	6440.71	4356.82	5561.3	4470.49	4959.58	6348.75	13083.6	9126.88	7191.78	10246.6
ENSG00000014824	SLC30A9	2321.9	1963.11	1656.94	2191.87	1777.42	2385.17	2588.76	1715.51	2607.38	2496.51	2007.6	4115.19	2347.92	2222.51	2324.8	1851.85	3364.21	1936.87	2256.3	2515
ENSG00000014914	MTMR11	67.6668	10.5059	96.6253	83.9274	41.7515	9.32226	44.5059	23.7794	2.94287	32.8834	61.9876	271.372	16.5638	5.45847	191.393	9.01385	7.72875	32.7332	13.2158	6.11922
ENSG00000014919	COX15	1248.52	2492.91	1735.68	1782.64	1956.35	2707.45	1717.19	2504.76	3326.42	2622.78	1655.67	1284.37	2004.22	3357.87	1800.55	2510.86	2861.85	2194.06	2317.57	2384.97
ENSG00000015133	CCDC88C	6225.35	6848.37	4802.63	4012.9	4344.54	4157.73	3955.46	3827.35	3501.03	2212.39	3955.21	1353.14	2894.52	5795.99	4141.99	2916.48	2416.89	2498.01	3569.47	2854.62
ENSG00000015153	YAF2	1077.36	418.737	557.086	580.335	670.409	898.932	904.954	967.029	650.373	466.944	881.824	1052.03	897.206	771.464	446.237	1091.68	1011.36	1042.79	523.826	806.207
ENSG00000015171	ZMYND11	2079.1	153.086	286.297	605.708	506.982	181.118	593.412	176.647	99.0765	1182.49	367.926	1841.98	230.513	449.414	2161.49	310.477	266.09	1025.02	251.1	293.723
ENSG00000015285	WAS	3173.71	4050.79	3781.51	2984.95	4212.13	3209.52	2603.6	4468.26	4024.86	2883.21	3213.36	633.821	4002.92	4399.53	3003	5136.9	4446.24	4323.59	2668.39	3818.39
ENSG00000015413	DPEP1	5.3072	0	3.57871	1.9518	2.3858	0	1.85441	0	1.96191	0	3.9992	46.4678	0	2.72924	73.8527	9.01385	1.10411	0.935236	3.60431	3.05961
ENSG00000015475	BID	766.891	1110.63	2267.71	1007.13	846.958	2233.35	2012.04	1992.94	1365.49	724.75	1907.62	1037.16	1054.56	427.581	1322.07	1164.79	1183.6	2234.28	514.215	1561.93
ENSG00000015479	MATR3	15928.2	28166	14016.6	20034.6	16215.1	29539.6	29711.4	19370	23521.3	23397.2	16432.7	8280.57	20309.6	21534.6	14244.2	19026.2	24821.4	19425.8	18574.2	24221.4
ENSG00000015520	NPC1L1	1.3268	3.0017	0	0.6506	1.1929	0	5.56324	3.39706	0	1.31534	1.9996	40.8917	1.38032	0.909746	4.16072	0	1.10411	0	0	1.52981
ENSG00000015532	XYLT2	1586.85	1085.11	898.257	934.912	721.704	765.757	841.903	593.353	878.936	388.024	623.875	486.983	694.299	928.85	799.898	521.802	457.1	612.579	699.236	602.743
ENSG00000015568	RGPD5	19.902	7.50424	11.929	13.012	14.3148	21.308	3.70883	11.3235	7.84764	10.5227	11.9976	18.5871	6.90158	11.8267	19.7634	17.0262	5.52053	14.0285	18.0216	9.17883
ENSG00000015592	STMN4	1.3268	0	0	0	2.3858	0	1.85441	2.26471	0	3.94601	0	0	5.52127	0	0	1.00154	0	0.935236	0	0
ENSG00000015676	NUDCD3	4939.68	4615.11	3921.08	3104.66	3940.14	5826.41	2963.35	4468.26	4823.36	3947.32	2875.42	3115.2	3921.48	4307.65	2693.02	3554.46	4913.28	3667.06	3836.19	6085.57
ENSG00000016082	ISL1	0	0	20.2794	0	4.77159	0	11.1265	0	0	0	0	0	0	0	0	0	1.10411	4.67618	0	0
ENSG00000016391	CHDH	7.9608	40.5229	322.084	26.6746	205.179	29.2985	27.8162	1.13235	546.392	56.5594	181.964	40.8917	6.90158	7.27797	16.6429	114.175	236.279	0	9.61149	338.087
ENSG00000016402	IL20RA	0	1.50085	72.7672	0	26.2438	0	72.3221	9.05882	0.980955	135.48	53.9892	631.962	5.52127	0	2.08036	1.00154	8.83286	13.0933	0	0
ENSG00000016490	CLCA1	25.2092	0	0	0	0	0	0	0	0	1.31534	0	1.85871	0	0	0	0	0	0	0	0
ENSG00000016602	CLCA4	0	3.0017	2372.69	0.6506	654.901	10.654	1283.25	320.456	2.94287	3259.4	1501.7	21549.9	82.819	0	0	0	287.068	0	0	0
ENSG00000016864	GLT8D1	2233.94	1046.77	1073.83	1121.43	1256.92	1023.16	1325.91	1066.83	1228.3	1183.3	1412.41	1183.87	1195.29	1110.57	1148.27	1169.1	988.576	1184.45	1973.04	1157.83
ENSG00000017260	ATP2C1	12000.2	2222.86	1489.67	2015.15	1661.02	1906.38	2143.98	2889.42	1903.21	1998.24	1503.25	3879.42	2491.83	1870.73	3031.09	2151.29	2978.57	1396.89	2138.85	2124.47
ENSG00000017373	SRCIN1	0	1.50085	5.96452	5.2048	14.3148	5.32701	14.8353	6.79412	2.94287	5.26134	1.9996	33.4568	9.66222	4.54873	26.0045	5.0077	3.31232	1.87047	2.40287	7.64903
ENSG00000017427	IGF1	521.433	99.056	84.6962	124.915	223.072	150.488	103.847	90.5882	240.334	24.9914	131.974	499.994	103.524	42.7581	399.429	595.916	136.909	105.682	267.92	218.762
ENSG00000017483	SLC38A5	1743.42	1491.84	3114.67	1216.62	2520.59	1446.28	1439.02	1019.12	700.402	1438.98	2081.58	1483.25	1746.1	2681.02	830.063	1055.62	1228.87	1054.01	1606.32	1327.87
ENSG00000017621	MAGIX	13.268	42.0237	41.7517	20.8192	59.6449	19.9763	25.9618	14.7206	13.7334	27.622	19.996	146.838	26.226	16.3754	16.6429	8.01231	9.93696	14.0285	7.20862	27.5365
ENSG00000017797	RALBP1	2010.1	5080.37	3758.84	3640.11	2922.6	4382.79	2870.63	2641.78	4933.22	3600.07	2453.51	5167.22	3316.9	5406.62	3325.45	2538.9	4410.91	3824.18	5979.55	4811.24
ENSG00000018189	RUFY3	275.494	976.124	524.373	1195.53	710.486	910.508	956.206	898.538	1730.28	1019.92	709.373	935.433	899.935	794.704	767.437	1124.37	1071.82	875.906	1208.52	689.397
ENSG00000018236	CNTN1	7.9608	4.50254	8.35033	1.3012	7.15739	1.33175	11.1265	15.8529	0	23.676	1.9996	83.6421	4.14095	3.63898	21.8438	4.00616	4.41643	0.935236	7.20862	0
ENSG00000018280	SLC11A1	87.5688	61.5348	76.3459	901.081	276.752	17.3128	29.6706	79.2647	27.4667	110.488	1603.68	217.469	470.688	9.09746	7748.3	46.0708	94.9532	58.9198	16.8201	29.0663
ENSG00000018408	WWTR1	511.101	66.0373	457.697	315.541	412.626	49.2748	728.784	247.985	108.886	995.709	925.815	8177.38	165.638	29.1119	884.772	132.203	114.827	249.254	61.2733	52.0134
ENSG00000018510	AGPS	3124.62	1272.72	1682	2276.45	2035.09	1662.03	2933.68	2531.94	3108.65	1809.9	2393.52	3022.27	2930.41	2782	2844.89	3186.9	3452.54	3474.4	3425.3	1392.12
ENSG00000018607	ZNF806	0	0	0	0.6506	0	0	0	1.13235	0	0	0	0	0	0	0	0	3.31232	0.935236	0	1.52981
ENSG00000018610	CXorf56	981.832	702.397	709.778	671.419	508.175	985.496	773.29	819.823	727.869	597.162	643.871	650.55	759.174	664.114	471.201	700.076	865.62	630.349	827.79	740.426
ENSG00000018625	ATP1A2	2.6536	0	5.96452	1.3012	34.5941	3.99525	0	2.26471	0.980955	2.63067	3.9992	14.8697	0	0	8.32144	3.00462	0	0.935236	0	0
ENSG00000018699	TTC27	658.093	1476.83	1260.9	741.033	912.568	1496.89	1003.24	1229.73	966.241	1006.23	1003.8	526.016	1291.98	1260.91	1026.66	1793.76	2095.59	1615.15	1673.6	1688.91
ENSG00000018869	ZNF582	59.706	33.0187	39.3658	10.4096	14.3148	42.616	12.9809	3.39706	53.9525	55.2441	33.9932	40.8917	74.5371	67.3212	31.2054	13.02	3.31232	12.1581	8.41006	41.3047
ENSG00000019102	VSIG2	6.634	3.0017	21.4723	7.8072	38.1728	1.33175	22.253	13.5882	1.96191	94.7041	49.99	552.038	4.14095	0	8.32144	1.00154	1.10411	3.74094	1.20144	0
ENSG00000019144	PHLDB1	180.445	208.618	317.313	649.949	345.941	97.2179	140.935	75.8676	87.305	86.8121	445.911	581.777	89.7206	29.1119	607.465	91.1401	46.3725	236.615	72.0862	36.7153
ENSG00000019169	MARCO	43.7844	108.061	9.54324	47.4938	217.108	17.3128	37.0883	45.2941	55.9145	115.749	101.98	31.5981	133.891	6.36822	7596.43	22.0339	11.0411	327.332	52.8632	10.7086
ENSG00000019186	CYP24A1	1.3268	0	89.4678	1.3012	40.5586	1.33175	101.993	31.7059	0	99.9655	5.9988	332.71	0	3.63898	3.12054	0	15.4575	0	0	0
ENSG00000019485	PRDM11	9.2876	31.5178	10.7361	25.3734	14.3148	33.2938	27.8162	31.7059	34.3334	34.1987	9.998	22.3046	12.4229	31.8411	17.6831	25.0385	36.4355	11.2228	30.0359	22.9471
ENSG00000019505	SYT13	0	1.50085	13.1219	0	1.1929	2.6635	1.85441	5.66176	0	181.516	3.9992	9.29356	1.38032	0.909746	3.12054	0	0	0	0	0
ENSG00000019549	SNAI2	124.719	27.0153	121.676	394.914	802.821	34.6255	178.024	88.3235	51.0097	384.078	595.881	1907.04	125.609	603.161	527.371	47.0723	102.682	131.868	43.2517	16.8279
ENSG00000019582	CD74	70808.7	80739.6	126419	63110.8	136647	85494.4	60598.5	141121	148742	86071.6	104167	31555.4	132720	145924	100741	138011	112096	65068.1	101908	106738
ENSG00000019991	HGF	79.608	10.5059	20.2794	123.614	45.3302	21.308	31.525	28.3088	46.1049	64.4514	107.978	130.11	52.452	1.81949	393.188	88.1355	16.5616	70.1427	22.8273	29.0663
ENSG00000019995	ZRANB1	1350.17	2189.22	1175.78	1581.06	1225.55	1816.74	1591.05	1508.51	1391.48	1569.23	1317.61	2156.17	1553.8	1329.05	1691.1	1250.32	1638.74	1355.79	1462.7	1486.9
ENSG00000020129	NCDN	911.512	1407.8	1067.65	1249.8	1167.85	977.506	945.751	942.737	1180.09	793.147	809.838	468.396	803.558	1443.98	960.086	1054.52	1523.67	895.956	913.201	1389.06
ENSG00000020181	GPR124	184.359	69.9135	209.482	807.463	361.407	72.3214	151.941	68.3555	83.2576	71.3955	356.601	651.26	111.394	56.7633	843.03	130.009	55.7649	223.591	100.912	46.2773
ENSG00000020219	CCT8L1	2.6536	1.50085	2.38581	1.3012	0	2.6635	0	1.13235	0.980955	0	1.9996	0	0	0	1.04018	0	0	0	0	1.52981
ENSG00000020256	ZFP64	337.007	612.346	484.319	482.745	639.394	719.146	476.584	492.573	720.021	624.784	437.912	527.874	771.597	1022.55	539.853	488.751	847.954	598.551	1181.01	752.664
ENSG00000020426	MNAT1	1130.43	1007.07	950.745	890.671	930.461	1769.9	1233.18	1363.35	1279.17	947.041	1089.78	789.953	1395.5	1237.25	683.398	924.421	1324.93	1113.87	1123.34	1777.63
ENSG00000020577	SAMD4A	71.6472	90.0509	67.9955	136.626	89.4674	58.5971	61.1956	53.2206	98.0955	34.1987	61.9876	59.4788	78.6781	39.1191	241.322	92.1416	61.83	82.3007	127.352	120.855
ENSG00000020633	RUNX3	6890.08	3804.65	5005.43	3676.54	2039.86	3561.1	2640.68	3135.48	2410.21	1403.46	1865.63	589.212	2411.41	4037.45	2817.85	3145.84	2289.92	1770.4	2659.98	1987.22
ENSG00000020922	MRE11A	987.14	2087.68	1203.64	2296.62	1328.89	1817.84	1746.86	1399.59	1181.07	1700.73	1189.76	513.005	1884.13	1990.52	1497.86	1757.7	2544.97	1894.79	1555.86	1762.34
ENSG00000021300	PLEKHB1	310.471	69.039	238.581	35.1324	17.8935	90.5591	70.4677	452.941	294.287	99.9655	19.996	33.4568	85.5796	113.718	54.0893	98.1509	377.605	334.814	241.489	52.0134
ENSG00000021355	SERPINB1	2097.67	139.579	4771.62	1340.24	3540.52	217.075	2651.81	3705.06	254.067	11902.5	7512.5	37079.5	3061.54	1243.62	3439.87	945.453	1856	578.911	534.639	504.836
ENSG00000021461	CYP3A43	0	0	7.15743	0.6506	1.1929	0	1.85441	0	0	3.94601	0	13.011	0	0	0	0	0	0	0	0
ENSG00000021488	SLC7A9	5.3072	6.00339	0	1.3012	1.1929	0	1.85441	1.13235	0	0	5.9988	3.71743	0	0	3.12054	0	0	0	0	1.52981
ENSG00000021574	SPAST	1764.64	1338.76	774.195	1195.8	1016.35	2050.9	2119.59	1224.07	1265.43	2059.81	1161.77	1505.56	1486.6	1325.5	1576.91	1916.95	2015	1264.44	1171.4	1307.98
ENSG00000021645	NRXN3	1516.53	7.50424	5.96452	5.8554	4.77159	3.99525	3.70883	3.39706	7.84764	13.1534	1.9996	7.43485	4.14095	3.63898	33.2857	4.00616	2.20821	6.54665	2.40287	0
ENSG00000021762	OSBPL5	120.739	36.0204	138.377	237.469	172.97	34.6255	63.05	56.6176	45.1239	117.065	173.965	552.038	62.1143	28.2021	446.237	42.0647	32.0191	151.508	62.4747	33.6557
ENSG00000021776	AQR	1131.76	1715.47	1272.83	1599.82	1532.87	1659.36	1350.01	1863.85	1803.98	1732.3	1107.78	890.323	2092.56	2803.84	1716.3	1938.98	2441.18	1711.48	1764.91	1791.4
ENSG00000021826	CPS1	18.5752	30.017	10.7361	21.4698	21.4722	21.308	11.1265	15.8529	44.143	9.20735	23.9952	40.8917	30.367	54.5847	60.3304	10.0154	13.2493	29.9275	19.223	12.2384
ENSG00000021852	C8B	0	0	0	0	0	0	0	0	0	0	0	0	0	0	0	0	0	0	0	0
ENSG00000022267	FHL1	398.04	70.5399	295.84	194.529	347.134	51.9383	74.1765	98.5147	32.3715	139.426	357.928	923.78	42.7898	40.9386	832.144	120.185	44.1643	95.394	99.7193	56.6028
ENSG00000022277	C20orf43	3015.82	3624.55	5350.18	2822.3	3557.22	4372.03	3033.82	5494.17	4904.78	4452.41	3749.25	3295.5	4360.42	4232.08	3683.16	4856.46	4651.6	3910.22	8692.4	4909.15
ENSG00000022355	GABRA1	0	0	0	0	0	0	3.70883	0	0	0	0	0	1.38032	0	0	0	0	0	0	0
ENSG00000022556	NLRP2	2.6536	4.50254	2124.56	1477.51	1252.54	17.3128	823.359	32.8382	13.7334	2562.27	141.972	377.319	6.90158	1010.73	33.2857	3484.36	17.6657	5.61141	25.2302	939.301
ENSG00000022567	SLC45A4	559.91	208.618	130.027	230.312	307.768	113.199	229.947	217.412	220.715	92.0735	211.958	375.46	216.71	122.816	541.934	297.457	132.493	312.369	260.712	149.921
ENSG00000022840	RNF10	4471.32	5535.13	5127.1	3965.41	5134.24	4258.94	3480.73	6072.81	5798.43	4210.39	4535.09	6637.46	5554.39	5464.84	4067.1	7340.28	4367.85	4860.42	9699.2	6856.59
ENSG00000022976	ZNF839	581.139	1199.18	497.441	697.443	455.687	784.402	597.121	555.985	521.868	473.521	483.903	282.524	690.158	620.447	589.782	466.717	416.248	554.595	205.446	598.154
ENSG00000023041	ZDHHC6	1561.64	1259.21	1358.72	1545.17	1307.42	1511.54	1355.58	1500.37	1249.74	1215.37	1353.73	2373.58	1187.07	1168.11	1299.18	1417.18	1461.84	1286.88	1230.27	1378.35
ENSG00000023171	GRAMD1B	74.3008	36.0204	83.5033	62.4576	47.7159	19.9763	14.8353	22.6471	14.7143	15.784	25.9948	40.8917	55.2127	69.1407	144.585	28.0431	13.2493	54.2437	62.4747	29.0663
ENSG00000023191	RNH1	3843.74	3981.75	6682.65	3124.18	4425.65	4060.51	3675.45	5279.03	3944.42	3059.47	4175.16	5511.08	3702.01	3648.08	4939.81	3855.93	2529.51	4758.48	3468.55	4497.63
ENSG00000023228	NDUFS1	1857.7	2573.22	3047.8	3128.02	2506.95	3676.51	2578.37	2867.37	3539.92	3393.66	2913.89	2764.36	3326.5	3638.37	2941.99	4014.16	4683.41	3670.04	3972.21	3082.4
ENSG00000023287	RB1CC1	2666.87	1322.25	920.922	1425.46	1029.47	2418.46	2509.02	997.603	1016.27	2509.66	1045.79	3499.96	1475.56	1414.65	2069.96	1434.2	1714.68	1308.39	1406.88	1353.88
ENSG00000023318	ERP44	5583.18	1777	1988.57	1502.23	1848.99	2086.85	1350.01	2721.04	3489.26	3067.36	2503.5	4618.9	2474.91	2345.32	2152.13	1895.91	2605.69	2134.21	2491.78	1890.84
ENSG00000023330	ALAS1	2007.45	2438.88	2336.9	1615.44	2390.57	2378.51	1266.56	2649.7	2536.75	2355.77	2221.56	1304.82	1962.81	1914.11	1709.01	2633.05	2168.47	2296.94	4784.12	1854.12
ENSG00000023445	BIRC3	4817.61	2515.42	3598.99	8704.37	7190.79	3702.27	6675.89	3816.03	4945	4583.94	5730.85	1139.39	8922.37	8295.06	4461.33	8635.27	5967.7	8064.54	21366.4	9559.75
ENSG00000023516	AKAP11	3579.26	2313.7	936.274	2306.28	1345.29	2838.35	2730.76	1640.03	2256.82	1624.44	1581.68	1972.09	1724.04	2545.49	3056.98	2961.75	2467.08	2625.41	2828.62	2745.87
ENSG00000023572	GLRX2	134.007	234.132	342.364	279.758	477.159	371.559	478.439	426.897	309.001	455.106	511.898	529.733	291.247	265.646	182.031	418.643	399.687	474.164	231.877	313.61
ENSG00000023608	SNAPC1	1463.46	1043.09	835.033	975.9	751.526	1981.65	1852.56	1092.72	1036.87	1111.46	1015.8	1605.93	1076.65	1181.76	1078.67	881.355	1473.98	880.992	701.639	1002.02
ENSG00000023697	DERA	254.746	472.767	1247.78	901.081	1143.99	957.529	419.097	2608.94	1300.75	2592.53	2381.52	3148.66	2212.65	1417.38	1079.71	2525.88	1986.29	2527.94	1571.48	1456.37
ENSG00000023734	STRAP	5676.05	4097.31	4239.58	3441.02	4048.7	5184.51	4098.25	6753.35	4460.4	5106.13	4883.02	4219.28	5074.04	4730.68	3037.32	7841.05	5678.42	4635.96	9558.63	5761.25
ENSG00000023839	ABCC2	27.8628	51.0288	17.8936	20.1686	25.0509	22.6398	29.6706	4.52941	2.94287	14.4687	5.9988	27.8807	24.8457	40.0288	16.6429	15.0231	4.41643	11.2228	16.8201	24.4769
ENSG00000023843	ACCN5	0	0	0	0	0	0	0	0	0	0	0	1.85871	0	0	0	0	0	0	0	0
ENSG00000023892	DEF6	3302.41	2108.69	2122.18	1225.08	1499.47	1179.93	1342.59	1556.98	1219.33	745.795	1103.78	613.375	1482.46	1498.35	937.202	974.498	931.866	823.943	1329.99	1101.46
ENSG00000023902	PLEKHO1	4772.96	428.315	3356.17	1121.06	2303.34	466.723	1290.49	450.622	425.419	1307.19	2171.4	630.937	1492.63	897.64	1792.55	1033.06	124.714	948.551	3070.41	335.878
ENSG00000023909	GCLM	504.184	576.326	433.024	692.889	644.165	1024.12	980.984	649.97	627.811	1110.14	743.851	793.67	945.517	657.746	742.688	901.385	952.844	1154.08	676.409	827.625
ENSG00000024048	UBR2	1691.67	1673.45	1234.66	1478.16	1412.39	1526.19	1431.61	1338.44	1396.88	1638.91	1169.77	1596.63	1327.86	1997.8	1684.05	1800.77	1379.03	1439.33	2076.08	1304.92
ENSG00000024422	EHD2	342.315	141.08	783.738	732.575	642.972	93.2226	133.518	277.426	149.105	359.087	877.824	2615.21	175.3	69.1407	1487.46	114.175	206.468	360.066	68.4819	50.4836
ENSG00000024526	DEPDC1	749.34	2071.73	861.263	2100.84	1381.25	4084.17	3964.5	1460.63	1458.63	2614.63	1567.57	583.636	2225.01	1315.77	1221.85	2329.46	3121.95	2064.95	1664.63	2557.75
ENSG00000024862	CCDC28A	1524.49	693.148	1059.23	639.236	930.083	1020.02	730.172	1139.53	823.773	1384.56	875.416	799.947	1237.96	926.693	923.679	963.979	1074.07	820.078	1187.12	951.355
ENSG00000025039	RRAGD	1746.07	160.591	310.155	258.939	423.479	129.18	376.446	415.573	253.086	531.395	393.921	2767.62	307.811	84.6064	2142.77	274.422	156.783	338.555	335.201	283.014
ENSG00000025156	HSF2	871.708	942.533	683.534	983.707	654.901	1173.27	1450.15	1389.4	1085.92	1160.13	779.844	291.818	967.602	949.775	759.331	1061.63	1308.37	1039.98	1457.34	1263.62
ENSG00000025293	PHF20	989.793	2413.36	1067.65	1834.69	1044.98	1909.73	1566.98	1430.16	1834.39	1352.16	919.816	994.411	1820.64	2298.02	1928.49	1439.21	2081.24	1276.6	3741.27	1799.05
ENSG00000025423	HSD17B6	107.471	121.569	96.6253	115.156	115.711	125.185	241.074	167.588	195.21	192.039	71.9856	37.1743	99.3828	113.718	118.58	250.385	261.673	192.659	300.359	148.391
ENSG00000025434	NR1H3	1087.98	475.769	954.324	2070.21	2694.76	434.151	912.371	965.897	694.516	790.516	1037.79	405.199	1414.85	670.483	2565.08	885.361	291.484	1737.67	2793.34	1116.76
ENSG00000025708	TYMP	946.045	697.986	2557.4	2824.61	4362.72	262.056	2541.97	1752.78	668.077	3078.78	3752.24	6132.41	1483.91	378.742	4224.96	710.556	479.512	1624.42	1677.24	614.856
ENSG00000025770	NCAPH2	1686.36	3358.9	3965.21	3020.73	3220.83	3918.01	2944.81	3793.38	3153.77	2687.23	2687.46	1260.21	3118.14	2630.08	1331.43	2937.51	2650.96	3497.78	2305.56	2749.06
ENSG00000025772	TOMM34	1125.13	3839.17	3999.81	1440.43	1566.28	3720.91	1841.43	2475.32	3415.69	1536.31	1915.62	654.267	2033.21	2973.05	1490.58	2250.46	1766.57	1775.08	5442.51	2230.46
ENSG00000025796	SEC63	4057.36	1996.13	1611.61	2124.21	1790.54	1679.34	2078.8	1545.66	2093.36	2115.06	1847.63	2193.28	2186.42	2417.19	2642.06	2084.2	2455.53	1944.35	3400.07	1620.06
ENSG00000025800	KPNA6	1800.47	2841.11	2295.15	2951.12	1994.53	2466.4	2061.86	2013.32	2683.89	1790.48	1515.36	1960.94	2174	2999.43	2258.05	2037.13	2686.29	2064.07	3267.91	2146.32
ENSG00000026025	VIM	72833.4	9113.15	9296.3	15120.3	14125.1	5165.86	6418.12	6675.22	4856.71	11133	22249.5	23325	14210.4	11011.1	83669.5	6379.81	4326.99	11250.9	4871.83	3737.14
ENSG00000026036	RTEL1	344.618	2101.19	1645.02	2166.97	1503.96	926.899	1464.58	617.468	1006.2	844.959	1110.88	470.714	931.052	1184.49	925.066	1035.57	921.893	1086.6	2470.6	896.466
ENSG00000026103	FAS	2506.33	153.086	202.794	554.134	580.798	183.782	415.389	431.997	415.038	299.896	1017.17	1076.19	332.457	351.233	474.322	1602.82	1014.1	354.564	1011.61	252.416
ENSG00000026297	RNASET2	5451.13	1395.79	1989.2	1402.59	2057.75	496.743	755.414	948.911	1711.77	460.367	1671.67	1032.53	1193.41	1201.77	4818.1	966.485	693.379	1066.17	561.071	792.439
ENSG00000026508	CD44	10479.1	679.884	4165.62	4273.79	4148.9	936.221	2167.81	1622.66	910.327	5974.25	7490.5	23075.9	3739.28	800.576	10905.2	1647.53	843.538	2380.17	2575.88	824.565
ENSG00000026559	KCNG1	0	1.5008	20.8784	23.4902	19.0546	2.6635	21.3649	3.8899	3.92382	22.6825	25.9947	176.342	5.52124	1.81949	28.3612	1.00154	4.41643	0	6.00718	3.05961
ENSG00000026652	AGPAT4	180.445	160.591	342.364	178.264	116.904	38.6208	37.0883	71.3382	54.9335	98.6501	205.959	360.59	33.1276	52.7653	316.215	38.0585	25.3945	55.1789	28.8345	24.4769
ENSG00000026751	SLAMF7	525.413	261.148	219.494	781.37	815.943	270.346	259.618	886.632	493.421	591.901	647.87	1472.1	760.555	258.368	1066.18	484.745	44.1643	1672.2	2096.51	501.776
ENSG00000026950	BTN3A1	1164.93	1786.01	888.714	1545.17	1216.76	1382.36	1097.81	969.294	876.974	797.093	1181.76	1148.68	1942.11	2094.23	1971.14	1019.57	613.883	1524.43	837.401	897.996
ENSG00000027001	MIPEP	196.366	642.363	492.67	431.348	545.155	828.349	424.661	424.632	706.288	390.655	445.911	487.063	590.776	688.383	456.639	582.896	695.904	896.891	813.676	361.034
ENSG00000027075	PRKCH	7273.52	240.136	465.233	482.094	621.5	269.014	428.369	540.132	212.867	615.577	841.832	2931.19	641.847	352.981	1441.69	580.893	93.8491	606.033	601.92	480.359
ENSG00000027644	INSRR	0	1.50085	5.96452	5.43895	3.5787	1.33175	0	1.13235	0.980955	0	0	5.57614	6.90158	0.909746	2.08036	0	0	0.935236	1.20144	0
ENSG00000027697	IFNGR1	2458.56	807.456	1921.77	1809.97	2653.01	1797.86	2297.62	1615.87	1342.93	3330.43	3067.39	10384.6	2548.06	1913.2	7187.64	2448.76	1137.23	1750.76	2765.71	1203.96
ENSG00000027847	B4GALT7	380.792	627.354	718.128	733.226	962.669	689.847	843.758	830.014	826.945	509.035	723.855	628.245	590.776	714.15	600.184	586.902	479.182	723.872	609.128	956.128
ENSG00000027869	SH2D2A	1245.87	66.0373	88.2749	149.638	207.564	47.9431	57.4868	155.132	51.0097	80.2354	189.962	118.958	383.728	152.837	119.621	139.214	24.2904	124.386	263.115	108.616
ENSG00000028116	VRK2	453.571	668.947	570.463	852.981	722.199	1061.33	1122.63	998.094	914.661	886.358	865.945	977.114	1170.11	897.365	722.817	1008.27	1216.59	1233.9	720.52	1108.54
ENSG00000028137	TNFRSF1B	5547.35	553.813	924.501	1975.87	1580.59	480.762	513.672	1090.46	575.821	879.959	2779.44	1494.41	1753	662.295	6029.92	1070.65	382.021	958.617	1404.48	766.433
ENSG00000028203	VEZT	3853.03	2794.58	1233.46	3792.35	2064.91	4246.96	4808.49	3581.63	4596.76	2963.45	2419.52	2825.24	1863.43	2148.82	3087.25	4981.66	5465.33	4648.12	8073.66	4121.3
ENSG00000028277	POU2F2	616.962	6282.55	2741.29	4730.51	4052.28	5244.44	3757.04	4866.85	5612.05	3048.95	1273.75	418.21	4078.84	5902.43	1732.94	4993.68	3793.71	2965.63	5601.1	5104.96
ENSG00000028310	BRD9	2271.35	2425.69	2316.97	2124.01	1946.74	1651.37	1751.96	1389.4	1768.63	953.586	1161.77	733.99	1554	1948.85	1278.21	1595.45	1556.73	1760.66	2000.33	1270.38
ENSG00000028528	SNX1	3814.55	4819.22	4232.42	4303.07	4336.19	5240.44	3395.43	4879.31	4456.48	4812.81	3949.21	3923.74	4621.3	5134.61	5725.15	5818.94	4853.65	4761.28	5012.39	5332.9
ENSG00000028839	TBPL1	704.531	673.881	1044.98	746.888	887.517	1432.96	1281.4	1549.06	1192.84	1407.41	1101.78	953.52	1341.67	1023.46	731.246	1188.83	1313.89	1198.97	1601.52	1560.4
ENSG00000029153	ARNTL2	127.373	18.0102	236.195	176.963	212.336	18.6445	695.405	204.956	16.6762	632.669	565.887	6605.85	98.0025	53.675	106.098	27.0416	269.402	186.112	43.2517	53.5432
ENSG00000029363	BCLAF1	6088.69	10276.3	6248.43	8044.01	5605.43	9624.57	8365.26	5580.23	9200.38	7584.22	5588.88	2960.93	7281.17	8646.22	7320.78	9319.32	11931	8056.12	9051.63	7306.35
ENSG00000029364	SLC39A9	2881.81	2407.36	2179.44	2154.79	2429.93	2679.48	1724.6	2315.66	1985.45	3048.95	1879.62	4083.59	3697.87	4021.99	2136.53	2210.4	2783.45	1932.2	2806.56	2033.11
ENSG00000029534	ANK1	23.8824	202.614	3469.88	143.614	866.506	129.18	521.484	1055.86	1187.94	552.441	619.876	68.7739	2155.24	574.183	75.9331	1598.79	621.292	48.6515	123.748	595.577
ENSG00000029559	IBSP	0	0	1.1929	24.7228	102.589	0	5.56324	10.1912	91.2288	13.1534	1.9996	109.664	9.66222	0	1.04018	70.1078	9.93696	9.35236	0	0
ENSG00000029639	TFB1M	587.838	702.612	1003.92	663.717	567.571	1139.09	716.526	1329.84	831.633	819.731	1029.52	460.905	1007.24	842.653	309.379	1465.65	799.392	1124.31	1340.32	1176.23
ENSG00000029725	RABEP1	1980.91	6174.49	3163.58	4968.63	3719.46	6062.13	5127.45	2116.37	5849.44	4458.99	2775.44	1745.33	4755.19	5530.34	3608.38	4597.07	4440.72	3470.66	6075.67	3871.94
ENSG00000029993	HMGB3	1649.21	2630.99	3039.52	1696.11	2672.09	2572.94	1936.01	1879.71	2001.15	3096.3	2227.55	918.204	2738.55	2040.56	1439.61	2965.56	4153.65	2424.13	1794.95	2332.95
ENSG00000030066	NUP160	2079.1	3322.88	2427.56	3442.97	2856.99	4445.39	3936.92	3466.13	2888.91	4644.45	3045.39	1594.78	3851.08	5661.35	2657.66	4283.58	5541.51	3295.77	3780.92	2502.76
ENSG00000030110	BAK1	896.917	430.743	1120.14	666.865	914.953	717.814	695.405	905.882	797.517	906.266	655.869	1271.36	848.895	854.251	638.67	582.896	515.618	736.03	1220.66	689.942
ENSG00000030304	MUSK	1.3268	0	0	1.3012	0	0	0	0	0	2.63067	0	3.71743	0	0.909746	2.08036	2.00308	0	0	0	0
ENSG00000030419	IKZF2	49603.8	890.003	484.319	504.865	491.474	1090.7	1579.96	302.338	397.287	1379.79	553.889	1882.88	1022.81	1081.69	845.666	946.455	736.439	421.791	543.049	335.027
ENSG00000030582	GRN	4967.54	3996.76	13379.6	4614.7	11320.6	3190.88	2720.42	5394.53	7396.4	6556.95	8038.39	16945.9	7416.44	12950.2	21129.2	8178.57	3328.88	5223.29	9492.55	5924.94
ENSG00000031003	FAM13B	1644.97	3050.84	999.64	3250.87	1361.09	3268.12	3120.96	4115.88	2544.58	2000.62	1459.7	1172.85	1842.72	2483.6	3418.01	2733.17	2722.71	2957.17	1596.66	2056.03
ENSG00000031081	ARHGAP31	940.702	147.083	254.089	467.131	263.631	58.5971	122.391	106.441	130.467	119.696	269.946	516.722	271.922	162.844	1042.26	146.225	91.6409	321.721	293.151	68.8412
ENSG00000031544	NR2E3	0	0	4.77162	1.9518	0	0	0	1.13235	1.96191	3.94601	0	1.85871	0	1.81949	0	1.00154	2.20821	0	1.20144	0
ENSG00000031691	CENPQ	477.648	391.721	398.43	535.444	522.49	1403.67	1045.89	606.941	596.421	1436.35	809.838	713.746	713.624	603.161	370.304	549.845	850.162	541.501	741.287	630.28
ENSG00000031698	SARS	3294.45	5270.98	10396.2	4726.61	6131.5	5556.07	3367.61	4124.03	5217.7	4925.93	5724.85	5665.36	6694.54	7112.39	4545.58	4615.09	7465.97	9350.49	6646.35	6223.25
ENSG00000031823	RANBP3	2548.78	3672.57	4238.39	3147.6	3099.15	2996.44	2540.55	3477.45	3329.36	2161.1	2819.44	1403.33	3225.8	3074.03	2307.12	3098.76	3000.96	3076.93	4179.8	3047.37
ENSG00000032219	ARID4A	1982.24	1601.4	891.1	1511.99	906.603	2029.59	1997.2	1242.19	1604.84	1561.3	853.829	843.856	1209.16	1515.64	1506.18	1581.43	1820.67	1379.47	1354.02	1122.88
ENSG00000032389	TSSC1	1105.22	1298.23	2333.32	1165.22	1546	2624.88	1392.66	1566.04	1791.22	1607.34	1215.76	1135.67	1481.08	2177.93	944.483	1531.35	1676.03	1582.42	1348.01	1740.92
ENSG00000032444	PNPLA6	1832.31	2480.9	2757.99	2303.12	2086.38	2450.42	2232.71	1800.44	2108.07	982.555	1675.66	1531.58	1446.57	2155.19	2952.03	1519.34	1252.06	1384.15	1899.47	1696.55
ENSG00000032742	IFT88	187.079	298.669	137.184	314.24	293.453	291.654	270.744	323.853	432.601	377.501	257.948	252.785	223.611	411.205	381.746	220.339	536.596	516.25	388.064	286.074
ENSG00000033011	ALG1	602.917	584.522	739.566	480.436	735.105	501.09	480.245	554.452	709.161	415.903	535.889	445.108	566.391	690.499	451.439	689.132	572.138	516.887	680.795	427.106
ENSG00000033030	ZCCHC8	1240.56	2051.66	1258.51	1894.55	1495.89	2381.17	1683.81	1724.57	1357.64	1803.32	1469.71	899.617	1330.63	1560.21	1550.91	2965.56	2104.43	2021.04	2265.91	1618.53
ENSG00000033050	ABCF2	2733.21	2863.62	3095.59	1944.64	2497.93	3382.65	2032.44	3046.03	3027.23	1450.81	2249.55	1377.31	2626.74	3903.72	1783.91	2853.39	2304.27	2667.29	3557.45	2554.78
ENSG00000033100	CHPF2	1553.68	818.015	1146.38	1162.62	1206.02	643.236	832.631	912.676	725.907	718.173	951.81	1416.34	807.485	880.634	1182.68	725.114	554.262	794.95	771.322	780.201
ENSG00000033122	LRRC7	0	0	0	0	0	0	0	0	0	0	0	0	1.38032	2.72924	0	0	1.10411	0.935236	0	12.2384
ENSG00000033170	FUT8	5207.69	1377.78	1390.93	605.708	466.423	1977.65	877.137	743.956	1060.41	883.905	1319.74	693.3	935.855	4014.71	789.496	1001.54	1197.96	1048.4	2034.03	1196.31
ENSG00000033178	UBA6	2193.2	3645.56	2256.98	3348.64	2381.03	4698.42	5366.67	2896.56	2727.06	4202.5	2625.47	5124.47	3631.61	3321.48	2913.54	3074.73	4126.05	3230.3	2096.51	2384.97
ENSG00000033327	GAB2	391.406	175.599	189.672	366.288	282.717	135.839	157.625	124.559	157.934	201.246	397.92	1808.53	240.175	118.267	3030.04	208.32	101.578	206.687	227.072	120.855
ENSG00000033627	ATP6V0A1	359.563	715.904	662.062	737.129	917.339	394.198	600.83	495.97	238.372	249.914	533.893	1351.28	241.555	422.122	2029.39	409.63	270.506	405.892	702.841	275.365
ENSG00000033800	PIAS1	542.661	642.363	595.259	859.442	697.846	789.729	578.577	916.073	1174.2	1027.28	639.872	698.876	1028.34	1253.63	1088.03	1127.73	1278.56	855.741	1257.9	1265.15
ENSG00000033867	SLC4A7	1545.72	1566.89	350.714	2182.11	881.552	2759.39	2909.57	1483.38	1678.41	894.428	1367.73	1271.36	1004.87	1960.5	2129.25	1874.88	1302.85	2008.89	2718.85	1080.04
ENSG00000034053	APBA2	452.439	34.5195	22.6652	85.8792	58.452	18.6445	16.6897	15.8529	8.8286	11.838	85.9828	83.6421	27.6063	95.5233	99.8572	16.0246	8.83286	64.5313	13.2158	30.5961
ENSG00000034063	UHRF1	915.492	3280.85	2796.17	4116.34	5577.99	3459.89	3044.95	3822.82	2730	3084.46	2535.49	401.482	3330.7	4065.65	1705.89	4622.1	3991.35	4820.2	4309.55	2495.11
ENSG00000034152	MAP2K3	2161.36	2710.53	3559.63	2037.03	3100.34	2612.9	1845.14	2376.81	2298.38	2251.85	2675.46	3053.87	3162.31	3594.41	1224.29	2519.87	1638.49	1825.58	1915.09	2109.6
ENSG00000034239	EFCAB1	2.6536	0	3.57871	3.253	0	0	9.27206	0	9.80955	0	7.9984	22.3046	0	0.909746	4.16072	1.00154	2.20821	0.935236	0	0
ENSG00000034510	TMSB10	48701.5	16808	30166.2	16261.7	30805.4	25441.8	14536.7	31328.8	22258.9	43250.9	36958.6	66636.7	30894.2	23033.9	29162.5	26835.2	18349.2	29096.1	16119.7	21047.1
ENSG00000034533	ASTE1	582.685	325.584	356.942	341.324	439.673	320.307	283.444	386.478	426.562	470.648	344.384	267.37	441.34	410.914	356.774	496.784	622.728	480.132	440.638	451.723
ENSG00000034677	RNF19A	2968.05	1192.73	734.697	1801.51	1392.11	1431.63	1856.27	1935.19	1407.47	2284.74	1303.74	2118.6	1779.23	2138.55	1620.6	1510.32	1612	1216.74	1310.77	2151.85
ENSG00000034693	PEX3	509.491	546.309	631.046	573.829	724.09	857.648	795.543	929.661	830.869	1302.18	875.825	1063.18	797.657	719.609	685.478	986.516	1260.89	821.137	1343.21	948.479
ENSG00000034713	GABARAPL2	3092.77	1960.11	2254.59	2289.46	2478.84	3831.45	4267	4737.76	3912.05	4757.57	4575.08	7509.2	3416.28	1855.88	2456.9	2909.47	3678.88	3723.17	2623.94	3913.24
ENSG00000034971	MYOC	1.3268	0	0	0	0	0	0	0	0	2.63067	1.9996	0	0	0	0	0	0	0.935236	0	0
ENSG00000035115	SH3YL1	537.354	303.171	716.387	333.107	502.21	243.711	463.603	202.691	214.829	756.346	549.89	3793.63	139.412	274.743	299.572	153.812	723.063	103.811	75.6905	159.1
ENSG00000035141	FAM136A	1933.15	2269.28	3354.45	2731.7	2929.91	2884.57	2773.08	2779.93	1164.39	2058.5	3045.39	2495.47	3345.89	3003.07	1520.74	2660.09	3038.62	2781.39	2337.48	2612.14
ENSG00000035403	VCL	1081.34	474.537	1331.28	1267.04	708.582	382.213	615.347	1224.07	815.174	1809.85	1215.76	2603.72	800.376	962.701	2009.4	999.462	472.558	478.841	771.322	530.842
ENSG00000035499	DEPDC1B	1008.37	1874.56	574.98	1520.45	1613.99	3035.06	2232.71	2098.25	1583.26	2713.54	1653.67	496.276	2466.63	1988.7	999.613	1643.53	2913.74	1774.14	2169.79	2103.48
ENSG00000035664	DAPK2	58.3792	39.022	38.1729	70.2648	87.0816	26.635	46.3603	33.9706	12.7524	88.1275	107.978	176.578	59.3536	11.8267	142.505	34.0523	16.5616	90.7179	69.6833	26.0067
ENSG00000035681	NSMAF	5495.61	2507.92	1606.84	2049.39	1485.16	2845.95	2449.68	1921.6	2276.8	1773.07	1757.65	1148.68	2138.11	2486.34	2852.17	1580.43	3094.81	1934.07	2158.98	1987.22
ENSG00000035687	ADSS	3988.34	4407.99	2796.17	3161.26	2336.89	4983.41	3185.87	3835.28	2678.99	3630.33	3063.39	2483.24	3097.43	3680.83	2948.91	3394.22	4492.61	3189.15	3659.58	2628.21
ENSG00000035720	STAP1	100.837	2527.43	6095.74	2504.81	3083.64	5580.04	5739.41	7059.09	6984.4	4990.38	3287.34	392.188	2037.35	3221.41	2105.32	4907.54	6604.77	2881.46	2276.72	7528.17
ENSG00000035862	TIMP2	1984.89	595.837	1789.09	2697.39	1994.24	339.597	906.808	1295.41	1309.58	1332.43	3415.32	9268.8	1142.9	319.321	12505.9	1493.3	877.765	2003.27	1386.46	749.605
ENSG00000035928	RFC1	2745.15	5938.86	3927.04	6138.41	3984.28	5802.44	5485.35	9292.08	9144.47	6837.11	3097.38	1395.89	5904.99	5477.58	4852.44	9280.26	10323.4	5920.98	7618.31	8461.35
ENSG00000036054	TBC1D23	1547.05	879.497	598.838	903.683	767.034	1269.16	1439.02	1036.1	951.527	1704.67	1021.8	3159.81	1303.02	1098.97	1214.93	994.529	1288.49	1106.38	1674.8	1096.87
ENSG00000036257	CUL3	3790.67	4952.8	3689.65	4971.88	4393.45	7200.78	5691.19	6012.79	8001.65	6894.99	4667.07	5875.39	5805.61	5135.51	3993.25	7377.34	9319.77	5408.47	6904.66	8234.94
ENSG00000036448	MYOM2	636.864	4.50254	423.481	3.253	28.6296	3.99525	9.27206	642.044	83.3812	31.568	35.9928	141.262	121.468	110.079	81.134	133.205	1.10411	8.41712	14.4172	39.7749
ENSG00000036473	OTC	0	0	2.38581	0	0	0	0	0	0	0	0	0	0	0	0	0	0	0.935236	0	0
ENSG00000036530	CYP46A1	5.3072	4.50254	38.1729	1.9518	5.96449	3.99525	5.56324	0	5.88573	18.4147	5.9988	3.71743	0	0.909746	3.12054	0	8.83286	4.67618	1.20144	1.52981
ENSG00000036549	ZZZ3	1866.81	2069.67	929.273	2120.3	1334.85	2182.74	2199.33	1495.84	1894.22	2136.1	1409.72	1327.12	1936.58	2139.72	1714.22	1963.02	2662	1704.93	1671.2	2498.17
ENSG00000036565	SLC18A1	2.6536	1.50085	1.1929	0	0	0	0	1.13235	0	0	0	1.85871	2.76063	0	0	0	1.10411	0	0	0
ENSG00000036672	USP2	9.2876	511.789	36.98	18.8674	33.4012	559.336	152.062	46.4265	37.2763	46.0367	79.984	618.951	13.8032	8.18771	109.219	6.00924	83.9121	0.935236	570.682	7.64903
ENSG00000036828	CASR	0	0	0	0	0	1.33175	0	1.13235	0.980955	0	0	0	0	0	1.04018	1.00154	0	0.935236	3.60431	1.52981
ENSG00000037042	TUBG2	534.701	502.784	1520.95	826.262	1322.92	659.217	578.577	1315.79	1189.9	1000.97	821.836	444.232	862.698	1197.23	468.081	1216.87	1140.54	1168.11	1042.85	1052.51
ENSG00000037241	RPL26L1	516.125	283.66	492.67	355.878	511.754	539.359	600.83	619.397	523.83	661.614	783.843	693.3	474.829	415.754	369.264	727.118	526.659	576.105	526.229	532.372
ENSG00000037280	FLT4	745.662	25.5144	138.377	186.072	149.112	19.9763	55.6324	20.3823	26.4858	39.4601	109.978	174.719	38.6489	30.9314	475.362	11.0169	8.83286	128.127	46.856	26.0067
ENSG00000037474	NSUN2	2986.63	6240.53	2854.62	5636.8	5172.41	4358.82	4600.8	5875.78	5909.27	4737.84	5092.98	1486.97	6121.7	6702.1	3924.6	6682.27	5725.9	5198.04	7273.5	5684.76
ENSG00000037637	FBXO42	916.819	1250.21	1099.86	989.562	856.501	1044.09	934.624	1057.62	946.622	1043.06	835.833	1122.66	1073.89	1117.17	990.251	955.469	1095.27	855.741	1208.65	986.724
ENSG00000037749	MFAP3	1007.04	843.477	664.448	1027.3	763.455	1022.79	806.67	742.218	617.021	1265.35	1059.79	2353.13	952.419	1263.4	1235.73	973.496	1273.67	894.085	1002	908.704
ENSG00000037757	MRI1	631.557	705.399	492.67	1643.41	944.776	701.833	1453.86	1305.6	901.498	829.977	881.824	784.377	705.342	1023.46	601.224	863.327	829.184	1486.09	541.848	1259.03
ENSG00000037897	METTL1	663.4	630.356	991.304	607.66	1148.76	1065.4	626.792	908.147	1000.57	764.21	1183.76	570.625	850.275	778.742	476.402	1421.18	896.535	951.135	1295.15	1116.76
ENSG00000037965	HOXC8	5.3072	3.0017	0	3.253	2.3858	1.33175	0	4.52941	0	1.31534	1.9996	0	0	4.54873	92.576	2.00308	0	2.80571	9.61149	0
ENSG00000038002	AGA	1706.27	343.694	458.075	364.336	523.683	648.563	764.018	515.22	842.641	833.923	841.832	1723.03	835.092	940.677	701.081	886.362	569.719	792.145	424.107	745.015
ENSG00000038210	PI4K2B	1527.15	2186.74	1371.84	2351.92	2321.38	2909.88	3708.83	2670.09	2190.47	4056.49	2955.41	2670.97	3482.54	3278.72	1911.85	3404.23	3241.66	3018.01	2078.49	2698.58
ENSG00000038219	BOD1L	2223.72	2788.58	2078.04	2698.69	1741.63	2082.86	2223.44	1778.93	2167.91	2024.3	1351.73	1035.3	1759.9	3510.71	2568.2	2970.57	2200.49	1976.15	2392.06	2051.47
ENSG00000038274	MAT2B	7139.51	2728.54	2491.98	3333.02	3683.67	4992.74	3738.5	3814.9	4001.32	4862.79	4351.13	3907.01	5931.22	4815.28	3788.33	4840.44	5651.92	4689.27	3438.51	4803.59
ENSG00000038295	TLL1	401.962	12.0068	7.15743	33.8312	19.0864	21.308	42.6515	7.92647	9.80955	18.4147	41.9916	143.121	11.0425	5.45847	105.058	15.0231	3.31232	27.1218	14.4172	93.3181
ENSG00000038358	EDC4	1837.62	4379.47	3527.42	3509.33	3734.97	3104.31	3423.25	3465	2366.06	1958.53	1913.62	836.421	2448.68	3235.97	2003.39	2932.51	2830.93	2167.88	2792.14	2594.55
ENSG00000038382	TRIO	5386.81	3975.75	465.233	3386.37	1128.48	2674.16	884.555	1271.63	1060.41	954.933	467.906	1079.91	868.219	120.996	3214.15	1422.19	1581.08	964.228	2969.95	2317.66
ENSG00000038427	VCAN	648.805	151.783	732.443	1358.45	949.547	101.213	387.572	431.426	279.572	356.456	1827.27	3198.81	414.972	14.5559	9327.29	510.785	423.881	2115.5	114.136	88.5045
ENSG00000038532	CLEC16A	1236.58	1443.82	1279.99	1151.56	1184.55	836.34	858.593	1057.62	1254.64	726.065	829.834	895.9	966.222	1628.44	1082.83	1359.09	1029.03	960.487	1434.52	890.347
ENSG00000038945	MSR1	1495.3	294.166	458.075	1058.53	314.925	543.355	426.515	552.588	1404.73	349.879	649.87	825.269	1177.41	119.177	24634.6	1199.84	854.579	1429.04	138.165	1236.08
ENSG00000039068	CDH1	22.5556	0	1338.44	37.7348	851.73	10.654	769.581	765.47	8.8286	2845.07	2107.58	15016.5	95.2419	28.2021	3.12054	13.02	220.821	14.9638	16.8201	1.52981
ENSG00000039123	SKIV2L2	2333.94	5363.74	3041.13	4461.85	3524.98	6842.52	5531.05	4689.01	5458.71	5035.4	3668.25	2139.71	5078.29	5641.08	3688.81	5682.61	6824.62	4519.21	5054.8	5584.66
ENSG00000039139	DNAH5	1.3268	4.50254	1.1929	2.6024	0	11.9858	1.85441	0	0	3.94601	1.9996	14.8697	2.76063	0	7.28126	1.00154	2.20821	2.80571	18.0216	15.2981
ENSG00000039319	ZFYVE16	704.531	547.81	342.364	904.334	561.855	697.838	977.276	655.632	544.43	1225.89	797.84	1652.4	857.177	538.57	1819.27	724.113	810.414	731.354	998.394	492.597
ENSG00000039523	FAM65A	510.818	561.317	1260.9	942.719	1091.5	300.976	305.978	294.412	293.306	869.437	621.876	1262.07	621.143	956.143	2090.76	934.436	194.323	490.999	529.834	383.981
ENSG00000039537	C6	11.9412	1.50085	0	0	1.1929	0	0	0	0	0	0	0	0	0	18.7232	0	0	0.935236	4.80575	7.64903
ENSG00000039560	RAI14	533.374	57.0322	307.769	797.635	324.468	19.9763	237.365	140.412	92.2098	263.067	719.856	1408.9	253.978	54.5847	1267.98	105.162	142.43	288.053	210.251	50.4836
ENSG00000039600	SOX30	23.3186	2.91917e-05	3.56406	8.49935	4.77159	1.33175	11.3321	11.5582	1.95756	2.18698e-05	5.9988	8.73082	4.14095	0	1.6363e-05	4.09347	10.4075	12.1581	1.20144	2.20642e-05
ENSG00000039650	PNKP	356.909	835.972	986.532	845.78	1138.03	636.577	801.106	655.632	804.383	518.242	667.866	479.548	840.613	693.226	518.009	583.897	493.536	1182.14	897.473	890.347
ENSG00000039987	BEST2	0	1.50085	0	1.9518	1.1929	0	0	1.13235	0	0	0	0	0	0	0	1.00154	0	0	0	0
ENSG00000040199	PHLPP2	788.12	1265.21	1054.53	1044.21	685.917	681.857	582.286	663.559	786.726	852.337	493.901	148.697	578.353	1286.38	789.496	917.41	1097.48	592.004	565.877	913.294
ENSG00000040275	CCDC99	924.78	2579.96	1503.06	2156.09	1699.88	3093.66	2247.55	2037.1	2136.52	1959.85	1931.61	578.06	2619.84	2135.17	1488.5	2245.45	3389.61	1231.71	2086.9	2164.67
ENSG00000040341	STAU2	2730.56	1202.18	677.57	1911.46	1393.31	1785.88	2369.94	1835.54	1987.42	2347.87	1193.76	2375.44	2263.72	1787.65	1628.92	1950	2717.21	2652.33	1475.36	1811.29
ENSG00000040487	PQLC2	74.3008	111.063	425.867	175.011	201.6	86.5638	124.246	103.044	120.658	157.84	203.959	384.754	99.3828	139.191	343.259	223.343	90.5368	270.283	148.978	160.63
ENSG00000040531	CTNS	356.909	216.122	450.918	366.288	368.606	217.075	257.763	237.794	303.115	260.436	271.946	379.177	244.316	257.458	609.545	393.605	185.49	546.178	400.078	290.663
ENSG00000040608	RTN4R	78.2812	82.5466	39.3658	33.1806	138.376	86.5638	37.0883	10.1912	50.0287	56.5594	17.9964	89.2182	40.0292	5.45847	34.3259	24.0369	76.1834	11.2228	67.2805	6.11922
ENSG00000040633	PHF23	996.427	1909.08	2067.3	1929.68	2231.91	2377.18	2280.93	2736.9	2607.38	2493.88	2057.59	2232.31	2226.45	2021.46	1766.22	2507.85	1929.98	2430.68	1964.35	1958.15
ENSG00000040731	CDH10	6.634	0	0	0.6506	0	0	0	0	0	0	0	0	0	0	0	0	0	0	0	0
ENSG00000040933	INPP4A	3819.86	906.512	660.869	570.576	467.616	696.506	350.484	354.426	300.172	791.832	465.907	420.069	492.773	838.786	1228.45	438.674	508.993	486.323	498.596	437.524
ENSG00000041353	RAB27B	55.7256	7.50424	254.089	57.9034	107.361	10.654	649.045	90.5882	18.6382	841.815	249.95	4953.47	38.6489	4.54873	26.0045	28.0431	100.474	36.4742	3.60431	16.8279
ENSG00000041357	PSMA4	6606.14	7117.02	15174.9	9470.13	11955.2	13240.3	15271.1	13586	12784.8	16407.5	15462.9	9957.12	15292.5	8945.53	6121.46	13417.6	14462.7	13377.6	9808.53	12310.3
ENSG00000041515	MYO16	2.6536	0	0	0	0	0	3.70883	0	0	1.31534	0	3.71743	0	0.909746	11.442	1.00154	0	1.87047	1.20144	0
ENSG00000041802	LSG1	1578.89	2237.73	1863.32	1997.99	1707.04	1883.1	1735.67	2025.76	1855.96	1229.84	1641.67	1157.79	2088.42	2259.78	1575.87	2077.19	2074.62	1952.77	3139.35	1955.09
ENSG00000041880	PARP3	374.158	181.603	257.667	360.432	209.95	245.042	406.116	463.132	206.982	353.825	195.961	137.545	117.327	280.202	309.973	213.328	397.478	509.703	481.776	653.227
ENSG00000041982	TNC	2792.92	1389.79	418.709	1456.69	1483.97	727.136	307.833	430.294	157.934	739.218	1705.66	3373.56	253.978	208.332	2280.07	406.625	145.742	304.887	2246.69	243.239
ENSG00000041988	THAP3	463.418	726.474	948.107	414.232	521.873	727.141	566.791	598.996	628.221	599.058	538.293	402.936	578.738	457.528	382.251	455.048	352.02	678.23	480.081	593.468
ENSG00000042062	FAM65C	130.026	31.5178	35.7871	233.565	67.9952	27.9668	31.525	6.79412	3.92382	31.568	121.976	57.6201	33.1276	8.18771	200.755	20.0308	6.62464	0.935236	14.4172	4.58942
ENSG00000042088	TDP1	2122.88	1883.56	1893.14	1383.17	1451.76	1869.78	1279.54	1829.88	1647.02	1369.26	1399.72	511.146	1701.93	2245.25	1204.53	1740.68	2416.89	1581.48	2271.92	1586.41
ENSG00000042286	AIFM2	228.21	576.326	345.942	780.72	563.048	279.668	400.553	89.4559	269.763	326.203	319.936	293.677	183.582	194.686	482.643	174.268	277.131	183.306	139.367	408.458
ENSG00000042304	C2orf83	1.3268	0	0	0	0	1.33175	0	0	1.96191	0	0	0	0	0	0	0	0	0	0	0
ENSG00000042317	SPATA7	128.7	34.5195	108.554	91.7346	72.7668	25.3033	135.372	120.029	54.9335	81.5508	135.973	113.381	193.244	161.025	280.848	77.1185	129.181	245.967	88.9063	116.265
ENSG00000042429	MED17	1087.98	1386.78	858.891	1167.83	1086.73	1745.93	1791.36	1370.15	1062.37	1537.63	1159.77	882.889	1574.94	1508.36	1231.57	1405.16	1344.8	1217.68	1065.67	1418.13
ENSG00000042445	RETSAT	1190.14	456.258	1542.43	750.141	782.542	366.232	658.187	741.691	364.734	577.432	571.886	2622.64	647.369	1147.19	1139	531.817	705.524	643.43	571.884	812.327
ENSG00000042493	CAPG	4354.56	370.709	4249.13	3554.23	7134.73	504.734	3640.21	2436.82	864.222	3580.34	4173.17	6328.92	4055.37	1375.54	7974.02	2820.33	722.086	4053.31	5571.06	1878.6
ENSG00000042753	AP2S1	2027.35	1565.38	4199.02	1370.81	2961.97	1760.58	1375.97	3789.98	2395.49	2703.01	2863.43	5838.22	2368.62	1713.05	2387.21	2441.75	2085.66	2453.12	2607.12	2257.99
ENSG00000042781	USH2A	37.1504	1.50085	1.1929	18.8674	1.1929	10.654	1.85441	2.26471	0.980955	0	0	3.71743	1.38032	1.81949	0	1.00154	1.10411	0.935236	0	9.17883
ENSG00000042813	ZPBP	0	1.50085	0	0	0	0	0	0	0	0	0	0	0	0	0	0	0	0	0	0
ENSG00000042832	TG	21.2288	9.00509	14.3149	7.1566	7.15739	2.6635	1.85441	1.13235	0.980955	3.94601	23.9952	27.8807	0	1.81949	30.1652	1.00154	2.20821	22.4457	10.8129	189.696
ENSG00000042980	ADAM28	2857.93	498.282	220.687	152.891	126.447	554.009	146.499	345.368	199.134	180.201	151.97	202.6	176.681	20.9242	1408.4	474.73	214.197	158.99	194.633	302.901
ENSG00000043039	BARX2	6.634	1.50085	138.377	1.3012	293.453	1.33175	209.549	60.0147	3.92382	423.538	207.958	3557.58	22.0851	0	11.442	1.00154	24.2904	0.935236	3.60431	0
ENSG00000043093	DCUN1D1	1650.54	1840.04	1278.79	1734.5	1374.22	2810	2922.55	2680.28	2763.35	2998.96	1727.65	2596.62	2077.38	1467.42	1816.15	2782.28	2625.57	1823.71	2909.88	2811.78
ENSG00000043143	PHF15	2132.17	3888.7	2292.76	3149.55	2563.54	3529.14	3056.07	3007.53	3114.53	2028.25	2249.55	693.3	3261.69	4603.31	3427.39	3062.71	3194.18	2773.91	3902.27	2876.03
ENSG00000043355	ZIC2	0	0	1.1929	0	9.54319	0	0	1.13235	0	2.63067	0	1.85871	0	0	0	0	0	0	0	0
ENSG00000043462	LCP2	12499.7	223.626	236.195	1268.67	1155.9	358.241	337.503	672.617	490.478	586.639	2361.53	951.661	2872.39	520.375	4396.83	1239.91	303.629	1203.65	1332.39	780.201
ENSG00000043514	TRIT1	735.048	957.541	1133.26	882.213	1105.82	1134.65	776.999	1194.63	1152.62	1328.49	1165.77	1026.01	777.118	1122.63	922.639	1102.69	1259.79	1241.06	1148.57	1054.04
ENSG00000043591	ADRB1	41.1308	3.0017	0	0	3.5787	1.33175	0	2.26471	0	1.31534	5.9988	3.71743	4.14095	7.27797	8.32144	6.00924	0	4.67618	3.60431	3.05961
ENSG00000044012	GUCA2B	0	0	0	0	0	0	0	1.13235	0	0	0	0	0	0	0	0	0	0	0	0
ENSG00000044090	CUL7	476.272	1387.62	961.428	789.613	777.604	893.448	789.738	609.206	654.09	335.376	478.856	555.348	586.233	761.225	797.286	525.694	519.994	761.093	648.668	645.578
ENSG00000044115	CTNNA1	741.682	366.207	3208.91	1152.21	2378.64	271.677	1032.91	2302.07	574.84	2274.21	2401.52	10191.3	1285.07	440.317	4638.75	1117.72	1715.78	1299.98	702.841	296.782
ENSG00000044446	PHKA2	1851.69	1622.87	1241.88	1358.11	961.114	961.361	1006.95	956.776	980.954	781.831	941.783	372.67	789.541	1241.63	1003.06	911.313	966.009	859.482	1122.08	1196.17
ENSG00000044459	CNTLN	534.701	181.603	54.8736	378.649	409.164	161.142	463.603	505.029	597.402	182.832	131.974	185.871	601.818	356.62	666.755	43.0662	778.395	644.377	276.33	371.743
ENSG00000044524	EPHA3	134.007	4.50254	28.6297	85.2286	47.7159	5.32701	53.778	48.6912	29.4287	61.8208	51.9896	197.024	22.0851	1.81949	378.625	66.1016	15.4575	12.1581	6.00718	44.3644
ENSG00000044574	HSPA5	11470.2	10385.9	15730.8	8801.96	17294.6	10326.4	9746.79	11116.3	11114.2	11573.6	17884.4	22533.2	11437.3	13800.8	11791.5	13006	10489	8613.52	14405.2	7148.78
ENSG00000046604	DSG2	30.5164	9.00509	72.7672	15.6144	41.7515	18.6445	55.6324	82.6617	1.96191	366.979	127.974	1213.67	9.66222	17.2852	41.6072	3.00462	128.076	54.2437	1.20144	1.52981
ENSG00000046647	GEMIN8	1251.17	847.979	1160.7	705.25	982.949	1070.73	927.206	850.397	1145.76	989.132	1007.8	602.223	836.472	1275.46	556.496	799.228	907.576	991.35	550.258	1207.02
ENSG00000046651	OFD1	1584.2	2041.15	2137.68	1414.4	1081.96	1551.49	1546.58	1261.44	1092.78	2220.29	897.82	600.364	955.179	1123.54	847.746	1248.92	1468.46	1077.39	872.243	1063.21
ENSG00000046653	GPM6B	177.791	100.557	114.519	278.457	106.168	54.6018	148.353	52.0882	42.1811	185.462	299.94	1040.88	46.9308	47.3068	202.835	52.08	61.83	48.6323	30.0359	50.4836
ENSG00000046774	MAGEC2	0	0	0	0	0	0	0	0	0	0	0	0	0	0	1.04018	0	0	0	0	0
ENSG00000046889	PREX2	94.2028	16.5093	59.6452	178.915	83.5029	21.308	122.391	43.0294	40.2192	99.9655	109.978	328.992	34.5079	8.18771	157.067	14.0216	30.915	115.969	16.8201	10.7086
ENSG00000047056	WDR37	1296.28	1152.65	642.975	947.924	738.404	620.596	573.014	449.544	444.373	618.208	617.876	535.309	549.366	894.28	1079.71	588.905	531.075	704.232	714.855	654.757
ENSG00000047188	YTHDC2	1492.65	3351.39	1208.41	2375.99	1903.87	3068.36	3380.59	1863.85	1845.18	2718.8	2009.6	1347.57	1845.48	2380.8	1940.97	2550.92	3169.89	2115.5	2189.02	2560.89
ENSG00000047230	CTPS2	122.066	1212.69	651.326	1474.91	960.283	1273.15	776.999	595.617	1808.88	1512.64	1085.78	401.482	1435.53	1073.5	1219.09	1628.5	1457.42	1620.76	1325.18	1624.65
ENSG00000047249	ATP6V1H	1663.81	1127.14	1127.29	866.599	1216.76	1125.33	712.095	1629.46	1206.58	1575.77	1095.78	1613.36	1053.18	862.439	1393.84	1262.94	1327.14	1519.76	1275.93	1171.83
ENSG00000047315	POLR2B	4977.41	6111.28	3651.68	6274.14	4685.7	7793.13	5992.89	6064.68	6193.91	6420.85	4367.45	3037.2	6310.7	6957.21	5301.3	8082.41	8038.31	5240.06	7964.22	7367.07
ENSG00000047346	KIAA1370	707.185	1755.99	1297.88	1335.03	1197.67	2726.1	2955.93	2584.03	2077.66	2608.31	1109.78	2782.49	1863.43	1925.93	1797.43	2359.63	1780.92	1186.81	728.071	2115.72
ENSG00000047365	ARAP2	3177.68	541.806	441.375	572.473	540.355	382.213	648.907	642.044	438.487	1016.75	407.918	2551.79	349.177	723.248	845.666	690.061	361.043	574.235	513.014	304.431
ENSG00000047410	TPR	4666.62	13365.9	6592.55	7851.22	6088.01	7823.64	5760.01	5701.26	6669.44	4608.74	4037.87	2380.63	6360.4	9335.72	6608.05	7679.6	9395.76	6053.47	7045.05	5735.05
ENSG00000047457	CP	533.902	12.392	8.39008	4.61951	133.682	14.7728	7.61234	12.9522	15.6956	13.2442	4.04819	56.1895	51.4967	15.6448	1056.22	13.1444	2.25289	41.3929	3.70159	36.0917
ENSG00000047578	KIAA0556	322.413	441.249	396.044	491.853	322.083	241.047	335.649	298.941	293.306	186.778	239.952	561.331	262.26	481.256	443.116	291.448	250.632	554.595	378.453	258.537
ENSG00000047579	DTNBP1	790.773	944.033	2577.87	444.36	1189.32	1134.65	713.949	1132.35	1125.16	1115.4	1037.79	553.896	697.06	871.536	721.885	1465.25	1094.17	1378.54	1590.7	1522.16
ENSG00000047597	XK	311.798	1.50085	25.051	21.4698	26.2438	1.33175	72.3221	473.323	247.201	96.0195	19.996	498.135	6.90158	10.0072	231.96	2.00308	4.41643	0.935236	102.122	295.252
ENSG00000047617	ANO2	34.4968	10.5059	26.2439	20.8192	8.35029	0	5.56324	6.79412	9.80955	5.26134	9.998	57.6201	0	1.81949	22.8839	0	1.10411	9.35236	1.20144	3.05961
ENSG00000047621	C12orf4	975.198	418.737	523.685	592.046	552.312	490.085	563.742	783.588	580.726	752.372	805.839	1098.5	639.087	518.555	799.898	964.482	635.966	953.005	1275.93	507.895
ENSG00000047634	SCML1	155.236	16.5093	39.3658	134.674	45.3302	30.6303	96.4295	28.3088	14.7143	93.3888	135.973	301.111	55.2127	22.7436	407.75	46.0708	11.0411	37.4094	37.2445	18.3577
ENSG00000047644	WWC3	1312.21	441.249	573.787	485.347	877.973	346.255	739.911	818.691	494.401	1003.6	809.838	1301.1	1055.94	1562.03	1813.03	205.316	826.976	625.673	360.431	159.1
ENSG00000047648	ARHGAP6	26.536	7.50424	26.2439	37.7348	28.6296	3.99525	12.9809	3.39706	7.84764	6.57668	35.9928	39.033	9.66222	2.72924	302.692	7.01078	13.2493	14.0285	3.60431	7.64903
ENSG00000047662	FAM184B	325.47	542.339	286.297	486.909	230.084	336.933	305.978	250.25	402.089	218.345	219.956	122.559	233.273	376.342	297.491	313.482	223.029	235.679	284.651	245.401
ENSG00000047849	MAP4	2205.14	5272.48	6422.6	5655.01	5680.58	3663.65	3499.28	4049.29	2801.61	3743.44	4187.16	9457.13	4334.19	7257.04	6455.35	4253.54	5349.4	5217.68	7959.52	3971.37
ENSG00000047932	GOPC	2828.74	2395.35	1209.61	2423.47	1894.32	2422.46	2588.76	1588.69	2130.6	2525.44	1995.6	1529.53	2648.83	2898.44	2089.71	2679.12	3246.01	2315.61	3021.59	2646.55
ENSG00000047936	ROS1	0	0	0	0	0	0	0	0	0	1.31534	1.9996	0	2.76063	0	4.16072	0	0	0	0	0
ENSG00000048028	USP28	163.196	1023.58	1110.59	1578.35	1259.7	1171.94	1029.2	1757.41	1512.63	1616.55	951.81	652.408	2713.7	1714.87	1427.13	1992.06	2075.72	1314.01	1287.94	1294.22
ENSG00000048052	HDAC9	126.046	2000.63	962.674	128.168	571.105	3522.48	461.749	1181.04	2246.39	819.454	681.864	104.088	1078.03	3036.73	530.492	827.272	872.244	136.929	180.216	653.227
ENSG00000048140	TSPAN17	526.74	544.808	832.647	801.539	696.653	619.264	912.371	647.706	673.916	549.81	625.875	2626.36	709.483	619.537	1027.7	595.916	438.33	937.106	755.704	440.584
ENSG00000048162	NOP16	1671.1	2747.33	2930.01	1731.66	2422.84	2903.15	2419.86	3326.02	2665.97	2415.11	3531.18	1596.53	2299.07	2477.37	1358.12	2996.41	2465.33	2416.82	2887.57	2994.31
ENSG00000048342	CC2D2A	87.5688	7.50424	27.4368	36.4336	23.858	11.9858	16.6897	14.7206	14.7143	28.9374	41.9916	211.893	6.90158	3.63898	114.42	21.0323	11.0411	51.438	18.0216	27.5365
ENSG00000048392	RRM2B	1310.88	2653.5	2711.47	4529.47	2964.35	4515.97	5171.96	8482.45	5335.42	7801.25	3489.3	3148.66	3581.92	2597.32	6104.81	8830.57	10184.3	3014.26	5458.13	7416.5
ENSG00000048405	ZNF800	1845.58	960.543	509.37	999.972	681.145	1406.33	1362.99	1133.48	1038.83	1323.23	831.834	1018.57	1095.97	1117.17	994.412	1022.57	1207.89	967.969	837.401	881.168
ENSG00000048462	TNFRSF17	87.5688	1091.12	422.288	603.106	1169.04	1444.95	548.906	1124.43	879.917	1824.37	1403.72	185.871	771.597	1248.17	272.527	870.338	2135.34	229.133	743.689	700.651
ENSG00000048471	SNX29	4879.01	1187.65	1995.73	1544.51	1781.9	1025.33	474.729	586.463	1012.34	982.434	1041.83	843.503	1154.54	2745.67	1665.32	1031.05	1291.77	447.976	1719.64	922.471
ENSG00000048540	LMO3	71.6472	1.50085	0	0	1.1929	0	0	1.13235	0	1.31534	0	5.57614	0	0	16.6429	14.0216	12.1452	0	0	0
ENSG00000048544	MRPS10	814.656	1239.7	1390.93	1146.36	1480.39	1885.76	1401.94	1987.28	1749.04	2221.6	1825.63	5215.55	1813.74	2039.65	1264.86	1964.02	1748.91	1614.22	2103.72	1638.42
ENSG00000048545	GUCA1A	0	1.50085	10.7361	9.1084	3.5787	6.65876	0	1.13235	0.980955	1.31534	0	9.29376	4.14095	2.72924	9.36162	0	0	4.67618	1.20144	0
ENSG00000048649	RSF1	2396.2	2886.13	1188.13	2245.22	1524.52	2174.75	2101.05	1695.13	2327.81	1803.32	1175.76	1081.77	1794.41	2280.73	2139.65	1987.05	2751.43	1800.33	1644.77	1936.73
ENSG00000048707	VPS13D	10581.2	1547.37	1278.79	1302.5	1462.49	811.037	964.295	913.808	1176.17	1308.76	913.817	1778.79	1151.18	2016	1939.93	1117.72	1165.94	895.956	1245.89	1139.71
ENSG00000048740	CELF2	9754.64	606.343	922.115	1340.89	953.126	580.644	1123.77	1063.28	551.297	247.283	717.856	672.854	989.687	2739.24	4357.31	610.939	154.575	1844.28	871.042	339.617
ENSG00000048828	FAM120A	7192.42	9501.24	4886.05	11200.8	7273.11	8986.07	10032.1	8212.57	10101.8	7144.24	8579.79	5447.32	10437.3	11809.9	9776.43	13101	10754.8	8922.33	8553.9	10549.4
ENSG00000048991	R3HDM1	4517.76	3157.78	3368.76	3482.66	2841.48	3057.7	2950.37	2851.26	3908.13	3229.15	2253.55	806.681	3333.46	5800.54	2750.23	3769.79	3749.55	3086.28	2734.47	3214.12
ENSG00000049089	COL9A2	165.85	195.11	46.5233	212.095	194.442	139.834	137.227	224.206	133.41	124.957	85.9828	27.8807	60.7339	50.036	172.67	321.494	25.3945	215.104	199.439	110.146
ENSG00000049130	KITLG	136.66	22.5127	122.869	193.228	130.026	38.6208	278.162	50.9559	51.0097	347.248	289.942	1007.42	64.8749	10.9169	360.942	89.137	82.808	74.8189	25.2302	19.8875
ENSG00000049167	ERCC8	225.51	301.873	249.065	354.735	208.878	596.878	421.932	267.606	364.84	473.706	327.934	369.884	334.815	371.599	256.531	249.199	407.628	413.206	325.336	377.214
ENSG00000049192	ADAMTS6	42.4576	16.5093	58.4523	58.554	47.7159	18.6445	46.3603	13.5882	7.84764	10.5227	51.9896	37.1743	19.3244	246.541	58.2501	7.01078	11.0411	24.3161	8.41006	9.17883
ENSG00000049239	H6PD	1455.5	1825.03	826.683	1709.13	1158.3	1058.74	1446.44	816.426	1930.52	778.678	809.838	1336.41	988.307	2199.77	3502.28	929.429	793.853	822.072	833.797	1162.65
ENSG00000049245	VAMP3	1354.66	694.892	1167.85	1119.03	1041.4	707.152	1034.46	927.397	644.542	1615.23	1547.69	5975.76	824.831	631.364	2895.86	921.416	844.543	1054.95	1094.51	657.816
ENSG00000049246	PER3	102.164	88.55	84.2609	155.138	184.544	93.1707	391.17	68.8999	109.867	1049.41	59.3308	252.397	63.1248	60.953	263.642	99.1524	59.6218	578.742	152.393	58.1326
ENSG00000049247	UTS2	1.405e-18	8.10488e-08	2.82113	6.83689	7.51226	6.7107	5.38986	21.6883	9.15594e-23	5.52297e-05	10.6552	17.1162	3.13041	0.909746	13.0457	3.00462	1.97046e-251	8.27367	3.57064e-15	4.03536e-186
ENSG00000049249	TNFRSF9	17.2484	21.0119	32.2084	98.8912	144.341	39.9525	42.6515	65.6764	41.2001	35.5141	59.988	44.6091	274.683	81.8771	21.8438	142.219	5.52053	72.9484	297.956	65.7816
ENSG00000049283	EPN3	1.3268	0	276.754	1.3012	194.442	2.6635	137.227	74.7353	0	278.851	287.942	2001.83	12.4229	0	0	0	12.1452	0	0	0
ENSG00000049319	SRD5A2	1.3268	0	0	1.9518	2.3858	3.99525	3.70883	0	0	1.31534	1.9996	14.8697	1.38032	0	3.12054	2.00308	0	0.935236	1.20144	1.52981
ENSG00000049323	LTBP1	226.883	1401.79	2366.72	2819.7	1525.72	1319.77	2234.57	2470.79	2056.08	1248.25	1395.72	3210	1282.31	1405.56	1979.46	1556.39	3853.33	3012.39	1823.78	1044.86
ENSG00000049449	RCN1	778.832	130.574	424.674	649.298	602.414	86.5638	786.271	322.72	145.181	456.421	1033.79	1429.35	419.616	100.072	1109.87	277.426	578.552	365.677	170.604	88.7287
ENSG00000049540	ELN	148.91	46.5263	164.621	74.1684	975.761	45.2795	50.0692	26.0441	72.5907	28.9374	99.98	1657.97	11.0425	11.8267	665.715	61.0939	25.3945	113.164	0	10.7086
ENSG00000049541	RFC2	1427.64	1819.03	2972.72	2311.58	2218.79	2746.07	1780.24	3826.22	4303.45	3033.16	3185.36	1407.05	3269.97	2439.94	1498.9	3856.93	4280.62	3785.83	2551.85	3287.55
ENSG00000049618	ARID1B	3007.86	5237.96	2503.1	4048.03	3338.92	4172.38	3369.47	3252.12	4803.74	3867.09	2272.24	2479.52	3595.73	6551.08	3658.31	3655.62	5225.74	2595.28	3410.88	3945.37
ENSG00000049656	CLPTM1L	4830.88	4338.95	10562	3128.08	4072.56	4450.71	2800.16	4079.87	3602.07	2651.72	3299.34	2618.93	3581.92	3975.59	2743.99	3218.95	3896.39	3472.53	3635.55	3599.63
ENSG00000049759	NEDD4L	3090.12	786.444	437.796	662.31	632.236	671.203	1377.83	2058.62	544.43	468.259	241.952	973.966	443.082	180.13	1322.07	833.281	1062.15	1363.57	676.409	850.572
ENSG00000049768	FOXP3	128.702	21.0119	64.4168	108.65	40.5586	15.9814	16.6897	48.6912	36.2953	28.9374	81.9836	22.3046	30.367	91.8843	59.2902	52.0813	9.93696	62.6608	136.964	76.4912
ENSG00000049769	PPP1R3F	273.321	226.628	118.098	225.107	89.4674	139.834	215.112	67.9412	103.981	97.3348	71.9856	161.708	71.7765	84.6064	141.464	75.1155	151.263	56.1141	43.2517	149.921
ENSG00000049860	HEXB	3230.5	495.058	1056.69	1689.15	1952.32	382.213	981.376	1887.43	928.486	1173.72	1663.01	3036.07	1437.29	740.594	9988.45	823.183	1250.95	1217.12	988.783	872.034
ENSG00000049883	PTCD2	256.073	276.156	243.352	279.728	262.438	383.544	354.193	272.897	442.128	249.914	307.938	224.904	270.542	333.877	324.536	450.671	542.116	225.392	289.546	422.226
ENSG00000050030	KIAA2022	22.5556	0	2.38581	0.6506	1.1929	0	3.70883	0	0.980955	3.94601	0	9.29356	0	0.909746	1.04018	1.00154	0	0	0	1.52981
ENSG00000050130	JKAMP	1788.53	499.782	633.432	815.201	657.287	950.87	1047.74	857.191	741.602	1111.46	1083.78	1624.52	883.403	777.833	1254.46	909.398	952.844	1089.55	809.768	694.532
ENSG00000050165	DKK3	99.2442	18.0102	333.987	530.239	248.123	15.981	304.768	126.823	105.943	281.075	575.885	2098.19	143.559	8.18771	392.148	153.989	61.83	527.378	22.8273	12.2384
ENSG00000050327	ARHGEF5	611.655	9.00509	184.9	15.6144	73.9597	2.6635	59.3412	60.0147	0.980955	113.119	147.97	845.714	9.66222	1.81949	53.0492	12.0185	9.93696	14.031	13.2158	3.05961
ENSG00000050344	NFE2L3	482.955	144.081	763.459	281.059	159.848	173.128	181.732	227.603	136.353	172.309	193.961	146.838	171.159	63.6822	425.433	261.402	123.66	290.858	621.143	88.7287
ENSG00000050393	CCDC90A	303.837	576.326	456.882	410.528	614.343	380.881	519.236	442.75	480.668	491.935	431.914	693.3	554.887	502.18	366.143	380.585	553.158	483.517	797.754	492.597
ENSG00000050405	LIMA1	2132.17	810.458	685.92	978.502	653.708	1021.45	875.283	740.559	503.23	2074.28	779.844	5241.57	465.167	473.068	995.452	236.363	730.919	520.926	2596.3	224.881
ENSG00000050426	LETMD1	2182.59	1930.09	1919.38	1282.98	1343.2	1849.8	1426.04	2544.4	2192.44	1294.29	1441.71	756.496	1291.98	2278	1741.26	1919.95	2417.99	1646.95	3838.59	2542.54
ENSG00000050438	SLC4A8	35.8236	102.058	184.9	22.1204	83.5029	73.2463	118.682	463.132	192.267	202.562	11.9976	22.3046	213.949	25.4729	259.005	382.588	386.437	104.746	419.301	221.822
ENSG00000050555	LAMC3	0	54.0305	23.8581	65.7106	17.8935	30.6303	14.8353	13.5882	22.562	10.5227	103.979	52.044	15.1835	11.8267	34.3259	18.0277	4.41643	6.54665	18.0216	7.64903
ENSG00000050628	PTGER3	3484.18	10.5059	7.15743	18.8674	33.4012	9.32226	18.5441	16.9853	0.980955	77.6048	51.9896	418.21	8.2819	2.72924	36.4063	11.0169	4.41643	26.1866	6.00718	1.52981
ENSG00000050730	TNIP3	293.223	3.0017	20.2794	135.975	19.0864	5.32701	7.41765	39.6323	13.7334	160.471	263.947	252.785	24.8457	16.3754	41.6072	20.0308	22.0821	23.3809	48.0575	7.64903
ENSG00000050748	MAPK9	1731.47	1810.02	1079.58	1636.91	1123.71	1627.4	1611.48	2063.15	1507.73	1329.8	1241.75	938.65	1795.79	1602.97	1696.53	1665.56	1720.2	1805	1242.29	1537.45
ENSG00000050767	COL23A1	23.8824	15.0085	258.86	78.7226	35.787	13.3175	1.85441	7.92647	16.6762	169.678	39.992	98.5118	28.9867	4.54873	59.2902	30.0462	22.0821	1.87047	9.61149	32.1259
ENSG00000050820	BCAR1	118.085	537.304	589.295	744.937	574.977	490.085	443.205	164.191	432.601	247.283	373.925	1150.54	149.074	23.6534	914.318	53.0816	324.607	257.19	467.359	177.457
ENSG00000051009	FAM160A2	412.635	933.527	565.437	699.395	539.19	636.577	502.546	511.823	605.249	470.89	477.904	399.623	557.648	662.295	596.023	498.767	497.952	595.745	581.495	676.174
ENSG00000051108	HERPUD1	5948.05	2907.14	5127.1	3045.46	4747.74	3220.17	2471.93	4375.41	5172.58	4883.84	5210.96	3568.73	4574.37	5368.41	3518.93	3834.89	5173.84	4000.94	3947.92	4329.35
ENSG00000051128	HOMER3	141.968	99.056	260.053	182.168	205.179	30.6303	103.847	117.765	83.3812	122.326	279.944	758.355	100.763	13.6462	886.233	104.16	61.83	154.314	49.2589	96.3777
ENSG00000051180	RAD51	837.211	1431.81	1796.51	1746.21	1708.23	1530.18	1498.37	2699.53	1989.38	1708.62	1831.63	325.275	2081.52	1518.37	1008.97	2781.27	2334.08	3000.24	1833.39	1724.09
ENSG00000051341	POLQ	976.525	2760.06	1322.93	2897.77	1361.1	1499.55	1939.72	2644.04	1761.8	1198.27	1805.64	241.633	1848.24	2147	1541.55	1904.93	1710.26	1951.84	4007.99	1904.61
ENSG00000051382	PIK3CB	1361.3	1199.18	609.574	1022.74	942.39	1104.02	984.693	1085.93	1142.81	1229.84	963.807	903.334	1199.5	1401.01	2209.34	1045.61	1393.38	1045.59	2072.48	878.108
ENSG00000051523	CYBA	6536.76	3791.59	12017.4	4217.07	11089.4	5936.37	4715.36	8516.15	12135.9	6557.94	8317.84	4317.51	6846.55	7842.74	5179.69	10420.3	5683.77	7248.35	5906.98	8758.69
ENSG00000051596	THOC3	464.38	1631.42	1646.21	1988.88	1290.72	2361.2	2034.29	2542.13	1614.65	2224.23	1419.72	1356.86	1766.81	2623.71	994.412	2307.55	1226.66	1156.89	1507.8	2131.02
ENSG00000051620	HEBP2	573.178	309.175	1264.48	26.024	648.937	320.952	1960.11	292.147	566.011	1957.22	2175.56	10098.4	91.1009	287.48	391.107	399.614	316.879	471.359	480.575	425.286
ENSG00000051825	MPHOSPH9	1309.55	1688.45	920.922	1683.1	998.456	1739.27	1362.99	1373.54	1442.99	1332.43	969.806	208.176	1797.17	2026.91	799.898	1885.9	1732.34	1308.39	1917.49	1560.4
ENSG00000052126	PLEKHA5	1572.26	10.5059	70.3814	145.734	112.132	7.99051	200.277	43.0294	58.8573	323.572	191.962	1226.75	35.8882	6.36822	178.911	37.057	48.5807	36.4742	10.8129	12.2384
ENSG00000052344	PRSS8	0	1.50085	994.882	5.2048	183.706	3.99525	296.706	259.309	0.980955	393.285	647.87	5306.63	37.2686	0	2.08036	0	40.852	0	1.20144	1.52981
ENSG00000052723	SIKE1	1312.21	1199.18	1146.38	2384.45	1721.35	1951.02	2149.26	2052.96	2161.04	2413.64	1639.67	1972.09	2397.61	3408.82	2202.06	2563.94	3070.52	2303.49	2604.72	2250.34
ENSG00000052749	RRP12	959.904	3994.8	3074.9	2305.8	2408.32	2287.67	2077.4	1661.16	2390.98	1152.23	1908.37	602.223	1965.57	2817.95	1291.23	2498.22	1749.59	1943.73	2408.51	1705.73
ENSG00000052795	FNIP2	317.105	112.564	109.747	473.637	356.677	113.199	283.725	227.603	96.1336	256.49	327.934	860.584	278.824	76.4186	2154.21	899.382	170.032	277.765	400.078	350.325
ENSG00000052802	SC4MOL	1329.45	781.942	1883.6	1181.49	1443.41	1495.56	1826.6	1573.97	1409.63	2766.15	2337.53	11486.8	2040.11	1133.54	706.282	822.264	2005.06	995.091	766.517	977.546
ENSG00000052841	TTC17	951.316	1577.39	852.927	1172.38	769.42	1215.89	927.206	920.603	1030.98	1053.58	625.875	947.944	1195.35	1713.05	1364.72	1029.58	874.453	1324.29	1074.08	1138.18
ENSG00000052850	ALX4	1.3268	1.50085	0	1.3012	3.5787	1.33175	1.85441	0	0	0	3.9992	11.1523	1.38032	0	2.08036	0	0	0	0	0
ENSG00000053108	FSTL4	692.59	0	7.15743	0	3.5787	0	1.85441	5.66176	0	0	3.9992	18.5871	0	9.09746	1.04018	1.00154	1.10411	0.935236	0	0
ENSG00000053254	FOXN3	3431.34	3856.68	1760.91	2173.98	1926.5	3510.11	1585.85	1548.92	3714.78	2490.85	1085.59	2083.51	2249.06	3117.98	4391.33	1266.71	2532.23	2015.03	2498.86	2027.47
ENSG00000053328	C6orf186	1.3268	3.0017	0	0.6506	1.1929	0	1.85441	0	0.980955	0	0	1.85871	1.38032	0	0	2.00308	0	0.935236	1.20144	0
ENSG00000053371	AKR7A2	959.277	1194.67	2359.56	759.25	1399.27	1398.34	1379.68	1870.65	1987.42	1538.94	1701.66	944.226	880.642	1014.37	864.389	1473.26	675.713	1714.29	905.883	2140.2
ENSG00000053372	MRTO4	1614.72	3659.07	3354.45	3091.65	3338.92	4968.76	3271.18	3476.32	4757.63	2947.67	4847.03	2037.15	3809.67	3444.3	1833.84	4033.2	4168	3110.59	3717.25	3494.08
ENSG00000053438	NNAT	7.9608	21.0119	14.3149	33.1806	21.4722	7.99051	27.8162	2.26471	5.88573	11.838	1.9996	70.6311	2.76063	8.18771	8.32144	12.0185	3.31232	12.1581	10.8129	26.0067
ENSG00000053501	USE1	541.335	789.446	1258.51	371.492	620.307	849.657	435.787	450.676	813.212	790.516	509.898	661.702	657.031	767.825	446.237	508.782	782.812	665.888	767.718	1044.86
ENSG00000053524	MCF2L2	100.41	15.483	15.088	17.9231	7.57858	17.4582	84.2137	22.6471	1.96191	21.6523	23.9952	26.1017	59.9385	17.4657	27.046	2.6352	30.8166	3.74098	54.9674	31.1954
ENSG00000053702	NRIP2	42.4576	154.587	63.2239	152.24	79.9242	54.6018	63.05	36.2353	95.1527	32.8834	59.988	52.044	49.6914	67.3212	82.1742	102.157	75.0793	47.697	124.949	52.0134
ENSG00000053747	LAMA3	248.112	10.5059	795.667	111.903	119.29	17.3128	131.663	324.985	6.86669	524.819	197.96	1901.46	13.8032	21.8339	392.148	11.0169	284.86	15.899	10.8129	4.58942
ENSG00000053770	MUDENG	1865.48	1103.12	1101.05	1230.93	932.847	1836.49	1498.37	1306.73	1344.89	1408.72	1153.77	1234.19	1356.85	1507.45	1199.33	1386.13	1901.27	1447.74	1239.88	1676.67
ENSG00000053900	ANAPC4	1593.49	2003.63	1445.8	2053.94	1526.91	1551.49	2251.26	1361.09	1200.69	1529.73	1943.61	882.889	1476.94	1429.21	1635.16	1529.35	1800.8	1807.81	1533.03	1344.7
ENSG00000053918	KCNQ1	55.7256	27.0153	103.783	51.3974	384.113	27.9668	22.253	30.5735	70.6288	19.73	67.9864	100.37	66.2552	67.3212	668.835	14.0216	207.572	84.1712	27.633	22.9471
ENSG00000054116	TRAPPC3	2562.05	1799.52	2756.8	1731.25	2004.07	2442.43	2236.42	2524.01	2417.07	2432.05	2527.49	5470.19	2053.91	1959.59	1696.53	2225.42	2067.99	2317.51	1874.24	2228.93
ENSG00000054118	THRAP3	5791.48	9654.95	8226.27	9930.1	8779.73	10223.9	7649.45	9548	12713.2	9741.37	7322.53	3022.27	9705.01	12005.9	8554.44	13178.3	12784.5	10734.6	8991.55	8698.47
ENSG00000054148	PHPT1	1011.02	877.992	1963.52	1416.35	1977.83	1693.99	1357.43	2828.62	3004.67	2311.04	3211.36	2726.73	2226.45	1165.38	1232.61	2642.06	1699.22	2232.41	1370.84	2288.59
ENSG00000054179	ENTPD2	0	0	14.3149	0.6506	10.7361	0	3.70883	6.79412	0	14.4687	13.9972	79.9247	0	0	2.08036	0	3.31232	0.935236	0	0
ENSG00000054219	LY75	420.058	1253.21	363.836	998.171	788.768	1251.85	802.961	775.661	1216.8	760.264	1047.79	334.568	1262.13	1808.71	1233.65	1336.13	1754.16	364.742	2051.93	637.229
ENSG00000054267	ARID4B	2693.41	4646.63	1207.22	2502.86	1600.87	4514.64	3030.11	1801.57	3539.29	2718.8	1521.7	1358.72	2110.5	2131.39	2428.82	1941.98	3461.38	1989.25	1895.99	1745.51
ENSG00000054277	OPN3	194.531	1155.08	282.824	155.426	371.674	1084.49	366.287	73.8933	387.198	171.912	156.245	821.729	543.669	1209.99	1188.51	53.0254	199.107	95.1179	90.6279	142.102
ENSG00000054282	SDCCAG8	709.838	685.888	659.676	425.492	558.277	657.885	484.002	600.147	450.258	523.503	473.905	782.518	578.353	602.252	1023.54	632.973	532.18	801.497	400.078	512.485
ENSG00000054356	PTPRN	3.9804	0	4.16611e-06	9.759	4.77159	1.33175	1.85441	0	0	1.31534	63.9872	14.8697	1.38032	0	47.8483	1.00154	12.1452	2.80571	0	1.52981
ENSG00000054392	HHAT	192.386	117.066	42.9446	17.5662	102.589	89.2273	25.9618	16.9853	8.8286	44.7214	39.992	308.546	133.891	142.83	138.344	13.02	22.0821	22.4457	7.20862	15.2981
ENSG00000054523	KIF1B	265.36	280.659	392.466	426.793	355.484	194.436	404.262	297.809	205.02	832.607	1199.76	2618.93	281.585	244.722	2081.4	203.312	226.342	272.154	475.769	94.8479
ENSG00000054598	FOXC1	65.0132	3.0017	81.1175	63.1082	47.7159	3.99525	53.778	29.4412	23.5429	132.849	241.952	710.028	31.7473	0.909746	108.179	11.0169	28.7068	23.3809	7.20862	4.58942
ENSG00000054611	TBC1D22A	1206.06	1712.47	3443.91	1487.27	2449.02	2052.23	1266.56	1319.19	2276.8	1364	935.813	1381.02	1316.82	2702.85	1755.82	1881.89	1833.92	1325.23	1501.8	2126.43
ENSG00000054654	SYNE2	1864.15	12682.2	5723.56	15379.5	10040.6	6419.04	13348.1	14494.1	18816.7	9407.28	5646.87	2905.17	7300.5	12211.5	11214.2	10725.5	20490	9300.92	10092.1	16677.9
ENSG00000054690	PLEKHH1	689.493	10.6597	26.4663	9.1503	19.1809	1.34297	66.273	4.56403	10.9351	34.5003	28.2659	143.402	4.15903	3.65665	11.5087	8.07618	7.80246	2.82492	7.25926	1.53325
ENSG00000054793	ATP9A	9387.11	67.5382	276.754	162.65	161.041	50.6066	139.081	101.912	71.6097	260.436	333.933	2228.6	280.204	82.7869	410.871	133.205	79.4957	148.702	163.395	82.6095
ENSG00000054796	SPO11	0	0	0	1.3012	0	1.33175	44.5059	1.13235	1.96191	2.63067	3.9992	0	6.90158	0.909746	0	2.00308	7.72875	2.80571	14.4172	3.05961
ENSG00000054803	CBLN4	0	0	0	0	0	0	1.85441	0	0	0	0	7.43485	0	0	0	2.00308	0	0	0	0
ENSG00000054938	CHRDL2	0	0	5.96452	11.0602	56.0662	0	1.85441	2.26471	0.980955	6.57668	25.9948	182.154	2.76063	0	0	5.0077	5.52053	0.935236	0	0
ENSG00000054965	FAM168A	58.3792	255.144	85.8891	268.047	189.671	233.056	194.713	118.897	238.372	136.795	109.978	144.98	445.842	248.361	485.764	305.47	343.377	277.765	365.237	188.166
ENSG00000054967	RELT	498.877	1413.8	849.348	1361.71	1189.32	1542.17	1463.13	1259.18	1341.95	802.354	1091.78	276.948	1038	1240.89	780.135	1525.34	1066.57	936.171	994.79	1340.11
ENSG00000054983	GALC	1918.55	432.244	275.561	664.913	307.768	432.819	535.925	460.867	380.611	328.834	423.915	604.082	621.143	494.902	3153.82	541.833	569.719	508.768	543.049	495.657
ENSG00000055044	NOP58	7678.19	11245.9	10781.5	7808.5	6779.24	11877.9	9275.77	7645.64	8694.21	5217.93	7954.41	2447.92	8051.39	7732.84	5202.98	8091.44	8829.54	7489.37	7612.3	10757.6
ENSG00000055070	C1orf144	3916.72	5212.44	4451.92	5573.56	5514.77	7361.92	4493.24	7299.14	7537.38	7087.03	5242.95	7975.74	6291.48	6122.59	5169.69	7648.58	5950.93	5544.58	6806.14	6188.06
ENSG00000055118	KCNH2	67.6668	1.50085	88.2749	424.191	793.278	2.6635	126.1	18.1176	177.553	5.26134	261.948	3.71743	309.191	604.981	95.6965	296.456	235.175	559.271	230.676	650.167
ENSG00000055130	CUL1	4966.21	4349.46	3627.62	3495.02	2595.75	4462.7	3556.76	3775.26	4742.92	4153.83	2711.46	2172.84	4541.24	4341.31	2943.71	3681.66	4631.73	4144.96	4781.72	3497.14
ENSG00000055147	FAM114A2	952.643	924.522	713.357	824.31	893.481	1165.28	860.448	931.926	1220.31	1323.23	893.821	1247.2	1111.15	1313.67	865.429	1208.86	1482.82	1497.31	816.977	1444.14
ENSG00000055163	CYFIP2	7487.02	15480.6	14014.2	12137	9079.15	12150.9	11360.5	8317.13	14470.1	9843.94	6192.76	1128.24	11194.3	19459.4	6640.51	14495.3	10387.4	8979.43	14606.6	13852.4
ENSG00000055208	TAB2	2798.22	2075.67	1400.47	1959.61	1631.89	2226.69	2299.47	1909.15	2180.66	2814.82	2007.6	4524.11	2365.86	2131.53	3652.07	1939.98	2739.29	2020.11	2259.9	2040.76
ENSG00000055211	C6orf72	780.159	648.366	1245.39	820.406	790.892	724.473	671.297	877.573	756.317	1078.57	1159.77	2819.67	899.967	735.075	1696.53	875.345	1317.2	1078.33	1376.85	1148.88
ENSG00000055332	EIF2AK2	1583.38	2358.69	1105.74	3440.43	1635.46	2914	2266.71	1364.48	2479.53	2826.66	1617.68	1674.67	1910.36	1428.09	2484.99	2282.51	2903.8	3504.33	2401.67	2187.61
ENSG00000055483	USP36	1707.59	2853.11	1425.52	2607.6	1337.24	1875.11	1691.22	1436.96	2215	1156.18	975.805	539.027	1648.1	3121.34	1842.16	1896.92	1986.29	1267.24	2742.88	1971.92
ENSG00000055609	MLL3	6019.69	4242.9	2134.11	3910.1	2944.07	2849.95	2729.7	2328.12	3567.73	3016.06	2257.55	1789.94	2026.3	4995.41	3785.21	3662.63	2705.06	1997.66	2311.56	3442.06
ENSG00000055732	MCOLN3	21.2288	4.50254	28.6297	26.024	14.3148	1.33175	11.1265	2.26471	5.88573	13.1534	7.9984	59.4788	9.66222	2.72924	98.8171	4.00616	5.52053	5.61141	6.00718	3.05961
ENSG00000055813	CCDC85A	35.8236	445.752	141.956	2191.87	67.9952	1154.63	5819.15	520.882	4277.89	1892.77	2217.56	288.1	1395.5	7.27797	2739.83	33.0508	9.93696	3764.32	2044.85	3748.02
ENSG00000055917	PUM2	7485.81	7783.4	4779.97	7181.32	5550.56	7959.88	7566	6119.23	7367.96	7990.66	5084.98	5001.8	7609.69	8501.57	6498	7605.69	9114.4	7184.48	6682.39	7121.24
ENSG00000055950	MRPL43	1472.47	1187.73	2192.31	1197.61	1624.51	1953.27	1464.83	1981.55	1942.15	2516.91	2035.43	3595.41	1930.61	1466.95	948.401	1730.27	1911.98	2260.15	1747.76	2143.15
ENSG00000055955	ITIH4	145.096	135.101	15.5573	46.588	16.2691	44.3639	39.1804	11.6676	8.69698	28.6423	32.5567	21.9394	19.5245	15.9958	50.3781	14.5479	8.83286	18.3269	6.47406	2.50973
ENSG00000055957	ITIH1	3.9804	0	1.1929	1.3012	2.3858	2.6635	0	4.52941	0	0	0	0	4.14095	3.63898	6.24108	1.00154	3.31232	0.935236	3.60431	1.52981
ENSG00000056050	C4orf27	1087.98	424.74	744.372	530.239	856.501	496.743	745.474	1126.69	611.135	605.054	1021.8	1698.86	786.781	449.414	514.889	770.184	1023.51	1227.03	407.287	712.889
ENSG00000056097	ZFR	4328.02	3624.55	2214.03	4790.37	3066.94	5365.63	6041.68	5084.26	5647.36	4715.48	2921.42	3594.75	4146.47	5528.53	4804.59	5433.35	6110.13	6440.97	6235.46	4806.65
ENSG00000056277	ZNF280C	705.858	333.188	153.885	661.009	343.555	683.188	693.55	672.617	394.344	493.251	313.937	150.556	444.462	647.739	420.233	565.87	733.127	578.911	434.92	699.121
ENSG00000056291	NPFFR2	39.804	0	0	0	0	0	3.70883	0	0	0	0	0	0	0	0	0	4.41643	0.935236	0	0
ENSG00000056345	ITGB3	45.1112	22.5127	59.6452	325.3	180.128	22.6398	66.7589	169.853	28.4477	47.3521	119.976	237.915	175.3	84.6064	742.688	229.353	121.452	48.6323	52.8632	15.2981
ENSG00000056487	PHF21B	30.5164	144.081	4.77162	180.867	5.96449	79.9051	11.1265	1.13235	233.467	0	5.9988	7.43485	153.215	0	244.442	15.0231	0	0.935236	147.777	1.52981
ENSG00000056558	TRAF1	2998.57	1232.2	1392.12	1119.68	920.918	487.421	866.011	741.691	291.344	394.601	871.826	176.578	597.677	447.595	648.032	484.745	387.542	572.364	661.992	807.737
ENSG00000056586	RC3H2	3327.62	3956.24	2215.22	3252.35	1993.33	2746.07	3159.92	2509.29	3254.81	2975.29	1675.66	1895.89	3053.26	3501.61	3247.44	2568.95	3379.67	2100.54	2324.78	3374.75
ENSG00000056661	PCGF2	47.9478	129.349	335.551	145.924	95.5698	166.819	77.11	303.138	29.7813	78.806	139.402	437.787	126.636	89.3385	438.485	95.5139	38.3689	91.1937	53.1335	84.7574
ENSG00000056678	KIFC1	0	0	0	0	0	0	0	0	0	0	0	0	0	0	0	0	0	0	0	0
ENSG00000056736	IL17RB	83.5884	82.5466	125.255	66.3612	138.376	83.9003	103.847	35.1029	218.753	89.4428	83.9832	40.8917	41.4095	76.4186	34.3259	130.2	76.1834	59.8551	80.4963	74.9605
ENSG00000056972	TRAF3IP2	711.165	303.171	1207.22	296.023	386.499	370.227	181.732	449.544	150.086	403.808	433.913	2529.71	310.571	270.194	568.978	224.345	315.775	75.7541	146.575	488.008
ENSG00000056998	GYG2	9.2876	1.50085	11.929	9.1084	20.2793	2.6635	1.85441	1.13235	1.96191	5.26134	23.9952	81.7834	8.2819	1.81949	32.2456	5.0077	2.20821	33.6685	2.40287	3.05961
ENSG00000057019	DCBLD2	118.085	594.336	316.12	199.084	310.154	444.805	157.625	64.5441	173.629	323.572	207.958	449.809	80.0584	245.631	553.375	95.1462	256.153	83.236	294.352	128.504
ENSG00000057149	SERPINB3	3.9804	3.0017	2199.72	17.5662	337.59	11.9858	309.687	2311.13	0	4982.49	8156.37	21113.1	77.2977	0.909746	0	0	988.176	0.000128378	0	0
ENSG00000057252	SOAT1	1809.76	1673.45	1008	1853.56	1072.42	1737.94	1414.92	1525.28	1218.35	1265.35	1119.78	708.17	1768.19	1134.45	7558.98	1850.84	1856	2105.22	1979.97	546.141
ENSG00000057294	PKP2	35.8236	7.50424	96.6253	1.3012	59.6449	10.654	27.8162	44.1617	0.980955	81.5508	43.9912	773.225	8.2819	18.1949	85.2947	33.0508	45.2684	6.54665	27.633	6.11922
ENSG00000057468	MSH4	6.634	7.50424	2.38581	2.6024	2.3858	17.3128	3.70883	1.13235	0.980955	0	1.9996	7.43485	2.76063	0.909746	6.24108	0	0	0.935236	3.60431	1.52981
ENSG00000057593	F7	0	1.50085	5.96452	3.253	4.77159	0	1.85441	1.13235	3.92382	0	5.9988	7.43485	1.38032	0	3.12054	1.00154	0	2.80571	0	0
ENSG00000057608	GDI2	8319.04	12153.9	18443.5	12827.2	17515.3	19992.3	16246.5	20904.4	27617.8	21409.7	21183.8	14421.8	16936.5	17348.9	12229.4	22436.5	22836.2	15429.5	13315.5	21022.6
ENSG00000057657	PRDM1	2340.48	63.0356	673.991	240.722	403.2	90.5591	654.608	381.603	106.924	994.393	991.802	5206.25	393.39	159.206	615.786	126.194	72.8711	187.047	173.007	62.722
ENSG00000057663	ATG5	1642.58	1211.18	1424.33	1111.87	1308.61	1925.71	1819.18	1885.37	1267.39	1677.05	1769.65	2486.96	1628.77	1317.31	1356.39	1491.29	1334.87	1812.49	1677.21	1485.44
ENSG00000057704	TMCC3	185.752	31.5178	248.124	132.722	103.782	27.9668	120.537	108.706	25.5048	186.778	195.961	1074.34	115.947	196.505	429.594	37.057	52.9971	100.07	33.6402	19.8875
ENSG00000057757	C1orf128	2534.19	3261.34	4078.54	2415.68	3576.31	3824.79	3197.01	5159	3521.63	3150.23	3333.33	2765.76	3448.03	2732.88	2346.64	3299.07	3645.76	3063.83	3222.25	3845.93
ENSG00000057935	MTA3	1106.55	4410.15	2607.68	3877.13	3735.99	4834.26	2505.45	3962.61	5660.11	4614.2	4499.1	2039.01	4684.79	3862.78	1884.81	6136.43	5587.88	2088.38	2746.48	7177.85
ENSG00000058056	USP13	619.616	2186.74	1158.31	2224.4	1462.49	1973.66	1452.01	1439.22	1619.56	1382.42	1241.75	239.774	1667.42	2506.35	1745.42	1355.08	3323.36	980.127	3519.01	1688.91
ENSG00000058063	ATP11B	3334.25	2164.22	2147.23	2122.91	1507.82	2077.53	2972.62	2171.85	2095.32	3375.15	2169.57	8998.03	2011.12	3229.6	2241.59	2179.35	2240.23	2086.51	4305.95	2053
ENSG00000058085	LAMC2	310.471	10.5059	1717.78	294.722	103.782	11.9858	38.9427	1012.32	9.80955	1388.99	393.921	2867.99	55.2127	59.1335	24.9643	26.04	756.313	10.2876	40.8489	1.52981
ENSG00000058091	CDK14	118.085	3626.05	2614.85	4319.98	417.515	4260.27	1741.29	3380.07	5093.12	4178.82	1595.68	763.931	2988.39	2540.92	3871.55	2451.77	4974	5278.47	2696.02	3770.97
ENSG00000058262	SEC61A1	8906.48	6116.46	9455.27	5146.33	6951.6	5196.98	4520.48	5030.47	5575.12	4342.77	5392.48	7262.72	4834.73	7450.99	5819.3	5281.84	4074.79	4721.91	8545.7	3896.95
ENSG00000058272	PPP1R12A	5454.48	2308.3	1529.3	2867.84	2397.73	3585.07	3508.55	2885.23	3009.57	4160.41	2237.55	2176.55	2873.82	2822.03	2788.72	5621.64	3704.28	2667.29	4316.76	2476.75
ENSG00000058335	RASGRF1	10.6144	22.5127	3.57871	6.506	45.3302	25.3033	7.41765	3.39706	6.86669	19.73	7.9984	11.1523	60.7339	42.7581	11.442	19.0292	1.10411	5.61141	36.0431	6.11922
ENSG00000058404	CAMK2B	6.634	4.50254	2.38581	1.9518	11.929	2.6635	1.85441	2.26471	2.94287	0	0	3.71743	1.38032	2.72924	64.4911	2.00308	14.3534	0	3.60431	91.7883
ENSG00000058453	CROCC	279.955	5063.86	1306.23	1265.42	694.267	1329.09	927.206	388.397	281.534	370.925	559.888	245.35	496.914	945.226	1299.18	264.406	444.955	191.723	480.575	472.71
ENSG00000058600	POLR3E	2416.1	3438.44	2038.67	2731.22	2125.75	4024.55	3224.82	2792.38	2850.66	1830.95	1891.62	914.487	2628.12	3525.26	2270.71	2842.37	2334.08	2441.9	2893.06	2693.99
ENSG00000058668	ATP2B4	1915.9	358.703	504.599	969.394	615.536	331.606	292.997	321.588	245.239	677.398	913.817	3275.05	629.424	493.992	1969.06	622.957	174.449	554.595	773.725	201.934
ENSG00000058673	ZC3H11A	5153.29	7282.11	3861.43	4638.13	2948.85	4468.03	4687.96	3260.04	3573.62	3067.36	3087.38	2996.25	3478.4	5084.57	4343.79	3512.4	3201.91	3096.57	3121.33	3027.48
ENSG00000058729	RIOK2	1203.39	1305.74	1318.16	970.044	936.425	1496.89	1283.21	1550.19	1390.99	1345.58	1255.75	773.225	1648.01	1443.72	891.434	1416.18	1652.85	1462.15	1522.22	1823.5
ENSG00000058799	YIPF1	882.322	403.728	904.222	322.697	566.627	447.468	385.718	539	445.354	534.026	607.878	1892.17	449.983	446.685	565.858	465.716	414.04	523.732	408.489	374.802
ENSG00000058804	TMEM48	1881.4	6512.18	5003.04	5174.22	3439.13	7974.53	6759.34	5990.14	7550.41	5169.27	4311.14	1563.18	5813.89	4375.88	4122.23	7016.78	8878.12	4303.02	7961.92	6983.56
ENSG00000058866	DGKG	17.2484	3.00204	4.77162	11.7108	10.7361	3.99525	5.56324	5.66176	3.92382	7.89201	1.9996	16.7284	6.90158	2.72924	62.4108	7.01078	7.72875	20.5752	18.0216	9.17883
ENSG00000059122	FLYWCH1	879.669	1143.65	1006.81	1299.25	1110.59	880.288	1157.15	885.5	1053.55	573.486	471.906	568.766	781.259	969.789	727.085	714.098	554.262	824.878	741.287	657.816
ENSG00000059145	C16orf28	400.238	258.816	166.714	412.621	154.504	73.02	172.757	93.5822	205.131	150.259	132.804	227.911	315.489	261.853	246.849	219.989	238.428	203.942	144.818	233.468
ENSG00000059377	TBXAS1	482.955	126.071	196.829	247.878	249.316	97.2179	66.7589	160.794	146.162	80.2354	359.928	291.914	202.907	48.2165	2498.51	196.302	111.515	250.643	285.942	160.63
ENSG00000059378	PARP12	577.158	321.181	595.259	620.672	759.876	233.056	675.006	545.794	739.64	749.741	967.806	695.159	597.677	634.093	1016.26	944.452	344.481	1454.29	856.624	243.239
ENSG00000059573	ALDH18A1	3452.34	6761.32	4889.72	5045.4	4559.26	6739.99	5359.25	5023.12	6502.75	5459.96	5292.94	2308.52	6585.49	8242.3	3765.45	5064.78	6595.93	5434.65	7184.59	6460.37
ENSG00000059588	TARBP1	2069.81	3073.74	1000.85	1936.18	1229.88	2622.22	1858.12	810.764	1063.36	1072	1309.74	881.03	739.85	2178.84	1273.18	1125.73	1794.17	1104.51	1128.15	1303.39
ENSG00000059691	PET112L	779.769	958.428	1022.2	1106.64	886.914	1552.82	1010.66	1011.19	1257.58	1499.99	787.842	914.078	901.157	1161.4	649.072	1231.49	1326.03	1407.53	833.456	1035.68
ENSG00000059728	MXD1	469.687	207.134	1109.42	775.78	604.39	160.152	1567.24	896.35	167.743	3497.47	4406.74	19064.8	921.665	308.59	1702.44	127.195	386.437	178.813	169.403	131.563
ENSG00000059758	CDK17	3443.05	652.869	328.049	1148.31	621.5	1049.42	1346.3	1230.87	1369.41	1073.31	753.849	897.758	648.749	589.515	1237.81	1190.83	1554.58	1223.29	1477.77	939.301
ENSG00000059769	DNAJC25	640.813	360.204	289.876	338.312	290.912	479.431	498.602	288.499	184.42	255.875	317.802	455.218	299.529	235.624	393.188	238.273	218.421	289.73	390.389	272.305
ENSG00000059804	SLC2A3	9477.34	289.664	498.634	926.454	1383.76	303.639	267.035	425.765	268.782	473.521	4997	981.4	3257.55	734.165	3614.62	251.386	451.58	437.69	170.604	220.292
ENSG00000059915	PSD	568.34	78.1504	158.819	124.352	278.851	87.6926	227.476	89.6882	146.648	116.278	148.122	103.283	84.3989	89.7731	157.037	114.635	51.7051	103.151	85.3822	56.6643
ENSG00000060069	CTDP1	851.806	1518.86	1659.33	1234.84	1534.07	1017.46	1125.63	1313.53	1234.04	823.4	1145.77	758.355	1101.49	1701.22	1130.68	1388.13	1009.15	1252.28	1310.77	1069.33
ENSG00000060138	CSDA	587.773	4681.14	4420.9	1575.75	4776.37	4244.29	2262.38	4787.59	1588.17	2263.69	1943.61	13470.1	2448.68	3998.33	2609.81	3274.03	3315.63	3282.68	4273.51	2231.99
ENSG00000060140	STYK1	5.3072	0	67.9955	5.8554	28.6296	1.33175	42.6515	6.79412	2.94287	94.7041	69.986	377.319	12.4229	0.909746	21.8438	1.00154	17.6657	6.54665	7.20862	1.52981
ENSG00000060237	WNK1	22687	7565.77	3760.03	6332.29	3876.92	5372.29	5611.45	6456.67	7475.86	6827.9	4371.13	15419.9	5392.9	7618.21	9868.18	10159.6	7569.76	6252.99	14327.1	7349.19
ENSG00000060303	RPS17P5	553.276	612.346	372.186	226.409	184.899	363.568	522.944	330.647	367.858	168.363	419.916	617.093	361.643	224.707	265.246	147.226	428.393	323.592	318.381	556.849
ENSG00000060339	CCAR1	5052.8	7795.18	4548.18	6483.86	5025.46	12107.4	8611.3	3991.29	5230.26	4891.47	4354.73	2825.13	5977.8	6786.47	3752.5	5881.85	6542.82	5544.55	5408.48	4911.91
ENSG00000060491	OGFR	1747.4	4349.46	4472.2	3616.68	3806.54	2883.24	3818.24	3341.57	4031.73	2163.73	2897.42	966.531	2652.97	3368.79	2736.71	3136.82	2433.45	3317.28	3587.49	3539.97
ENSG00000060558	GNA15	96.8564	39.022	1561.51	227.71	681.145	43.9478	678.715	459.735	75.5336	1378.47	1607.68	10466.4	209.808	35.4801	755.17	73.1124	139.117	178.63	81.6977	91.7883
ENSG00000060566	CREB3L3	17.2484	7.50424	4.77162	3.9036	1.1929	14.6493	1.85441	7.92647	1.96191	138.11	1.9996	0	0	7.27797	7.28126	17.0262	1.10411	8.41712	51.6618	12.2384
ENSG00000060642	PIGV	578.485	312.176	400.816	253.734	372.184	326.279	330.086	422.367	514.021	443.268	279.944	767.648	327.135	449.414	416.072	378.582	501.265	429.273	189.827	541.551
ENSG00000060656	PTPRU	11.9412	37.5212	135.991	116.457	124.061	41.2843	66.7589	103.044	16.6762	235.445	115.977	505.57	57.9733	29.1119	176.831	36.0554	44.1643	270.283	45.6546	45.8942
ENSG00000060688	SNRNP40	2002.14	3015.2	4016.51	2183.41	3206.51	5028.69	3486.3	3811.5	3451	3150.23	3445.31	1226.75	3724.09	3191.39	1416.72	3319.1	3883.14	3689.5	2825.78	3295.2
ENSG00000060709	RIMBP2	1.3268	1.50085	2.38581	2.6024	1.1929	0	1.85441	2.26471	0.980955	1.31534	1.9996	7.43485	0	2963.04	2.08036	2.00308	48.5807	3.74094	0	0
ENSG00000060718	COL11A1	0	1.50085	120.483	199.084	262.438	1.33175	189.15	224.206	206.001	121.011	493.901	1728.6	139.412	0	576.259	179.276	51.893	2149.17	0	0
ENSG00000060749	QSER1	818.636	2174.73	885.135	1986.28	1167.85	1960.34	1960.11	1739.29	2085.51	1880.93	1261.75	2055.74	1505.93	2257.08	1994.02	1648.53	2592.44	1838.67	2132.55	1926.03
ENSG00000060762	BRP44L	727.087	607.843	1241.81	454.119	1073.61	1225.21	891.973	869.647	1099.65	1348.22	1237.75	1427.49	1296.12	624.086	856.068	975.499	810.414	952.07	820.581	806.207
ENSG00000060971	ACAA1	2982.21	1258.7	2303.5	1259.53	1445.14	801.245	1743.15	1158.99	933.756	1229.84	1807.31	3144.94	792.302	1161.36	1013.63	1113.15	727.606	1064.63	1267.52	1191.5
ENSG00000060982	BCAT1	36564	6249.53	3115.87	5677.78	5792.72	6682.73	4756.57	3581.63	6450.76	4701.01	5096.98	620.81	5762.82	6836.74	9097.41	8674.33	5704.92	6408.23	14959.1	8488.89
ENSG00000061273	HDAC7	1355.99	6644.25	6564.55	9354.32	7529.58	4741.03	8168.69	4855.53	6095.66	3995.99	6342.73	2539	6139.65	5046.36	6212.99	8763.47	4683.62	5881.7	7976.34	6235.49
ENSG00000061337	LZTS1	30.5164	6668.27	3615.69	3971.91	2756.79	4975.42	823.359	161.926	1208.54	1803.32	693.861	241.633	873.74	1966.87	65.5313	308.474	236.279	705.168	3777.32	2109.6
ENSG00000061455	PRDM6	378.138	0	3.57871	5.2048	2.3858	2.6635	3.70883	1.13235	0.980955	3.94601	3.9992	3.71743	2.76063	0	8.32144	0	0	7.48189	0	0
ENSG00000061492	WNT8A	0	0	0	0	0	0	0	2.26471	0	0	0	0	1.38032	0	0	0	0	0	0	0
ENSG00000061656	SPAG4	26.536	64.5365	116.905	53.9998	53.6804	54.6018	22.253	29.4412	12.7524	39.4601	81.9836	167.284	56.593	60.953	178.911	12.0185	18.7698	28.0571	61.2733	13.7682
ENSG00000061676	NCKAP1	536.027	55.5314	617.924	594.648	689.495	119.858	1554	423.5	94.1717	1849.36	1233.75	9094.68	204.287	39.1191	917.438	112.172	332.336	344.167	103.324	87.1989
ENSG00000061794	MRPS35	3141.86	3198.31	2876.09	2434.54	2511.05	5604.01	3760.75	4665.29	3979.74	3986.78	3611.28	3382.86	4066.41	3399.72	2827.21	5104.85	4773.05	3777.42	5255.08	4222.26
ENSG00000061918	GUCY1B3	322.413	43.5246	77.5388	225.758	162.234	55.9336	77.8853	57.75	40.2192	81.5508	263.947	202.6	84.1993	39.1191	353.661	87.1339	33.1232	108.487	123.748	38.2451
ENSG00000061936	SFRS8	1679.73	3412.93	2489.59	2555.56	1993.33	2266.64	1808.05	1971.43	1806.92	1358.74	1609.68	810.399	1758.52	2439.03	1724.62	2787.28	1765.47	1655.37	3296.74	1656.78
ENSG00000061938	TNK2	794.684	3516.44	3294.43	3181.29	2893.37	1446.05	1716.9	730.232	2181.35	1394.69	2492.64	1244.99	1557.43	2887.3	1321.86	1555.23	852.043	926.677	1888.16	1232.72
ENSG00000061987	MON2	2182.59	1452.82	794.474	1471.66	880.359	1419.65	1509.49	1166.32	1031.96	1487.64	1137.77	1154.26	1049.04	1399.19	1379.28	1906.93	1320.51	937.106	1563.07	1210.08
ENSG00000062038	CDH3	72.974	4.50254	2117.41	22.1204	536.804	10.654	133.518	443.882	4.90478	1442.92	793.841	7596.56	41.4095	15.4657	17.6831	8.01231	337.857	48.6323	33.6402	7.64903
ENSG00000062096	ARSF	0	0	33.4013	0	19.0864	0	14.8353	3.39706	0	34.1987	1.9996	139.403	1.38032	0	0	0	0	0	0	0
ENSG00000062194	GPBP1	4893.24	6348.59	4498.44	4388.95	3847.1	5698.56	5668.94	4478.45	4497.68	4756.25	3615.28	2938.63	4773.14	4263.98	3592.78	4367.71	4955.23	3827.92	4284.32	4673.56
ENSG00000062282	DGAT2	90.2224	159.09	584.523	67.0118	297.032	273.009	283.725	214.015	381.592	657.668	847.83	2728.59	179.441	220.158	274.607	401.617	225.238	126.257	561.071	178.987
ENSG00000062370	ZFP112	13.268	3.0017	26.2439	22.1204	11.929	0	20.3985	10.1912	5.88573	19.73	29.994	94.7944	12.4229	2.72924	94.6563	11.0169	4.41643	12.1581	6.00718	7.64903
ENSG00000062485	CS	4780.46	7688.84	8129.64	6453.3	6498.91	7255.38	4248.46	10085.9	6576.32	6831.85	6852.63	3691.4	6969.22	9233.01	5891.58	14544.4	8635.22	7505.27	14317.5	9605.65
ENSG00000062524	LTK	25.2092	18.0102	15.5078	16.265	2.3858	2.6635	3.70883	0	1.96191	3.94601	7.9984	14.8697	2.76063	0	10.4018	1.00154	3.31232	24.3161	0	0
ENSG00000062582	MRPS24	3695.14	1825.03	2897.56	1355.85	2444.25	2294.61	1961.97	2815.03	3021.34	2282.11	2893.42	2854.98	2150.53	1912.29	1270.06	2103.23	2221.46	2197.8	1403.28	3273.78
ENSG00000062598	ELMO2	1182.18	965.045	1164.27	963.538	696.653	713.819	780.708	753.014	818.117	681.344	743.851	1670.98	930.333	1038.93	1607.08	803.235	659.152	978.256	1811.77	634.869
ENSG00000062650	WAPAL	2948.15	3965.24	2193.75	4697.98	2977.48	4557.25	4687.96	4990.28	5899.47	5782.21	2947.41	2260.19	4212.73	2827.49	4198.16	4621.1	6265.81	4055.18	5375.23	5115.67
ENSG00000062716	TMEM49	5021.94	931.482	1398.01	1858.55	1625.16	1724.61	2432.9	1510.56	1361.44	2029.36	2757.53	5332.65	2223.69	1319.02	2888.58	1562.4	1736.7	1463.64	1798.5	1350.81
ENSG00000062725	APPBP2	1777.91	1014.57	542.771	1273.22	911.375	1378.36	1455.71	1037.23	1168.32	1550.78	965.807	1765.78	1369.27	1227.25	1531.14	885.361	1435.34	1371.06	831.394	1081.57
ENSG00000062822	POLD1	1497.96	7070.49	4938.62	6489.73	6917.62	5803.77	7189.56	4629.06	6367.38	3166.01	4097.18	622.669	4618.54	5164.63	3023.8	5730.81	4346.87	5656.31	6950.31	4918.32
ENSG00000063015	SEZ6	2.6536	7.50424	1.1929	0	1.1929	1.33175	0	1.13235	0	0	1.9996	1.85871	0	0.909746	4.16072	0	0	0.935236	0	0
ENSG00000063046	EIF4B	23106.1	33889.4	27650.2	13099.4	16012.2	30377.1	17364.4	40470.2	37651	19666.9	18514.2	10468.1	21029	27188.4	20425.9	31670.6	26836.4	19771.6	34511.1	36182.8
ENSG00000063127	SLC6A16	11.9412	55.5314	85.8891	37.7348	51.2946	26.635	51.9236	29.4412	73.5716	26.3067	21.9956	11.1523	35.8882	52.7653	41.6072	54.0831	43.0602	37.4094	90.1078	35.1855
ENSG00000063169	GLTSCR1	299.857	757.928	375.765	689.636	588.099	278.336	419.097	481.25	414.944	247.283	427.914	351.297	309.191	487.624	620.987	513.79	322.399	337.62	442.129	269.246
ENSG00000063176	SPHK2	287.916	1043.29	991.458	872.744	1183.36	735.127	820.43	844.735	919.259	586.639	677.864	293.853	743.991	876.085	560.657	840.292	635.966	814.79	1118.56	743.485
ENSG00000063177	RPL18	42293.1	45415.7	74921.6	21915.5	31064.3	76835.4	33919.1	78064.4	49651.1	36985.9	50743.8	46841.4	40389.4	45841.2	24481.7	35234.2	44398.3	43912.1	58803.1	70332.8
ENSG00000063180	CA11	229.536	100.557	325.663	96.9394	341.169	110.535	127.954	173.25	154.01	51.2981	145.971	263.937	158.736	126.455	178.911	270.416	57.4136	92.5883	81.6977	85.6691
ENSG00000063241	ISOC2	638.191	1409.3	2752.03	1033.8	1306.22	1727.28	1689.37	2280.56	1510.67	1360.06	2117.58	1130.1	1065.6	1089.88	915.358	1579.43	1662.78	2498.95	2156.58	1748.57
ENSG00000063244	U2AF2	6246.58	13081.4	10290	12357.5	13893.7	11439.7	10661	14491.8	14298.4	10216.2	9652.07	3823.37	12879.7	15887.8	7811.75	16344.1	14799.4	14748.7	15087.6	14282.3
ENSG00000063245	EPN1	1659.83	4046.29	5761.73	3487.86	4538.98	2568.95	3579.02	5707.06	6410.54	3030.53	3427.31	5302.91	3229.94	3434.29	3717.6	5091.83	3855.54	3261.17	5995.17	5339.02
ENSG00000063322	MED29	981.832	1214.19	1339.63	1226.38	1283.56	1321.1	884.555	1331.65	1347.83	1375.84	1063.79	1379.16	1320.96	1531.1	1322.07	1285.98	1289.6	1458.03	1776.93	1303.39
ENSG00000063438	AHRR	53.072	40.5229	22.6652	52.6986	34.559	25.3033	40.7971	23.7794	10.7905	6.57668	33.9932	66.9137	5.52127	17.2852	29.125	9.35444	6.62464	18.7011	27.633	10.7086
ENSG00000063515	GSC2	0	0	0	0	0	0	0	0	0	0	0	0	0	0	0	0	0	0	0	0
ENSG00000063587	ZNF275	3326.15	914.016	895.871	1221.83	720.511	535.364	825.214	914.941	809.288	384.078	455.909	271.372	789.462	2637.35	966.327	467.719	1059.94	783.727	1090.9	933.181
ENSG00000063601	MTMR1	1957.03	2428.37	2276.06	1957	3482.07	2367.85	1630.03	1957.84	1896.19	2379.44	2877.42	1421.92	3439.75	5994.31	1662.21	3161.86	2027.14	1719.9	1587.1	1858.71
ENSG00000063660	GPC1	23.8824	162.092	758.687	210.794	477.159	107.872	250.346	583.162	25.5048	615.577	565.887	4163.52	92.4812	50.9458	234.04	74.1139	139.117	122.516	55.2661	119.325
ENSG00000063761	ADCK1	813.329	343.694	400.816	263.493	348.326	261.023	272.599	270.632	358.049	134.164	169.966	146.838	240.175	346.613	295.411	256.394	215.301	390.928	246.295	289.133
ENSG00000063854	HAGH	725.76	373.711	972.217	403.353	515.803	318.289	741.765	537.475	622.26	341.745	407.918	659.843	588.48	177.4	600.184	317.488	389.75	182.372	162.765	509.425
ENSG00000063978	RNF4	3829.15	2539.43	3335.36	3679.14	2824.78	3346.69	3133.96	4638.12	3513.78	2863.48	2655.47	1869.87	3519.81	3707.21	3164.23	4656.16	4133.78	3435.12	4458.53	3780.15
ENSG00000064012	CASP8	2719.94	562.818	443.76	860.093	1005.61	902.927	869.72	817.559	604.268	937.834	849.83	659.843	1026.96	1104.43	1442.73	1050.61	713.253	1469.26	995.991	816.916
ENSG00000064042	LIMCH1	35.8236	9.00509	51.2949	77.4214	120.483	9.32226	83.4486	14.7206	21.581	142.056	91.9816	947.944	16.5638	2.72924	76.9733	19.0292	25.3945	95.394	22.8273	16.8279
ENSG00000064102	C12orf11	2255.56	2614.48	2596.95	2238.06	2705.49	3160.25	2546.11	3093.59	3159.66	3169.96	2523.5	1633.81	2697.14	2691.94	1752.7	3673.65	3204.12	2289.46	4117.32	3478.78
ENSG00000064115	TM7SF3	4794.48	1340.83	1674.62	1272.47	1563.58	1844.06	1709.52	1876.24	1605.32	1694.38	1648.66	3472.44	1723.42	1995.96	1943.53	2395.53	1988.65	1565.68	2301.02	1579.41
ENSG00000064195	DLX3	0	0	29.8226	0.6506	27.4367	1.33175	24.1074	41.897	0	73.6588	57.9884	853.149	2.76063	0	1.04018	1.00154	3.31232	1.87047	0	0
ENSG00000064199	SPA17	123.392	58.5331	66.8026	76.1202	252.895	181.118	194.713	200.426	153.029	220.976	193.961	433.08	89.7206	176.491	148.746	396.61	358.835	519.991	168.201	243.239
ENSG00000064201	TSPAN32	27.8628	25.5144	4.77162	17.5662	51.2946	11.9858	18.5441	11.3235	6.86669	46.0367	45.9908	20.4458	15.1835	27.2924	95.6965	41.0631	3.31232	13.0933	3.60431	7.64903
ENSG00000064205	WISP2	9.2876	3.0017	11.929	16.265	40.5586	6.65876	11.1265	64.5441	8.8286	3.94601	87.9824	52.044	13.8032	0.909746	392.148	47.0723	4.41643	11.2228	6.00718	1.52981
ENSG00000064218	DMRT3	26.536	3.0017	0	0	0	1.33175	0	2.26471	0	1.31534	3.9992	0	4.14095	1.81949	4.16072	0	0	1.87047	0	0
ENSG00000064225	ST3GAL6	78.2812	21.0119	67.9955	111.253	97.8177	47.9431	81.5942	32.8382	33.3525	96.0195	129.974	362.449	244.316	30.9314	492.571	25.0385	32.0191	80.4303	30.0359	154.51
ENSG00000064270	ATP2C2	6.85664	3.0017	50.102	1.9518	2.3858	5.32701	3.70883	18.1176	0	35.5141	24.0657	53.2425	2.76063	0	5.2009	1.00154	2.20821	1.21594	0	0
ENSG00000064300	NGFR	274.648	160.591	128.834	48.1444	91.8532	87.8956	18.5441	16.9853	3.92382	28.9374	43.9912	321.557	8.2819	16.3754	165.389	29.0446	4.41643	8.41712	19.223	36.7153
ENSG00000064309	CDON	1349.36	81.0458	13.1219	43.5902	121.676	59.9288	16.6897	10.1912	16.6762	26.3067	43.9912	46.4678	11.0425	48.2165	30.1652	20.0308	50.7889	28.9923	12.0144	15.2981
ENSG00000064313	TAF2	2165.34	1535.37	1022.32	1979.12	1377.8	1970.99	1433.46	1284.09	1683.32	2330.77	1475.7	1325.26	2263.72	2092.42	1414.64	2061.17	2580.3	1552.49	2252.69	1369.18
ENSG00000064393	HIPK2	232.19	135.076	446.146	530.239	386.499	87.8956	220.675	120.029	79.4574	306.473	307.938	2708.14	265.021	1352.79	4157.6	127.195	101.578	245.967	309.971	157.57
ENSG00000064419	TNPO3	2102.98	3015.2	1938.47	2145.03	1975.44	2130.8	1261	2281.69	2830.06	1980.89	1239.75	1197.01	2525.98	3493.42	2292.56	2542.91	2992.13	2190.32	3056.46	2716.93
ENSG00000064489	AC002126.5	326.055	1811.78	4649.79	2481.7	4947.82	3061.17	1986.93	5553.71	4896.66	3666.44	1998.23	1157.09	3784.8	4221.24	1414.75	2934.94	4168.92	4359	4724.82	6733.89
ENSG00000064490	RFXANK	1493.05	1777.76	3200.46	1409.06	2644.92	2054.99	1625.25	2507.5	2623.09	2052.92	2129.77	1150.91	1770.86	1933.23	1098.03	1848.84	2082.41	1549.26	2541.68	2242.32
ENSG00000064545	TMEM161A	642.171	1191.67	1550.78	889.37	999.649	841.667	1040.33	731.5	1004.5	439.322	627.874	336.427	687.398	902.468	509.688	767.179	504.577	432.079	1267.52	660.876
ENSG00000064547	LPAR2	447.132	532.801	271.982	392.312	404.393	266.35	426.515	368.015	289.382	180.201	581.884	273.231	238.795	302.945	277.728	195.3	181.074	279.635	200.64	186.636
ENSG00000064601	CTSA	3054.25	1163.66	1846.2	2185.08	2248.82	775.43	1009.74	1770.5	1805.42	1301.8	2181.56	5050.12	1728.99	1449.93	7791.24	1704.62	1236.8	2322.81	3217.75	1620.14
ENSG00000064607	SUGP2	1390.68	6621	3538.79	6229.88	3383.35	4128.97	5632.02	4371.27	3889.28	2811.05	2041	739.988	3465.01	4364.24	2909.91	4293.03	3190.67	3359	6848.4	5554.18
ENSG00000064651	SLC12A2	1155.64	1452.82	1070.04	1316.81	1178.58	1329.09	1134.9	1132.35	1153.6	1220.63	1159.77	1031.59	1176.03	1475.61	1089.07	1648.53	1469.57	934.3	932.315	1243.73
ENSG00000064652	SNX24	339.661	45.0254	175.357	136.626	230.229	34.6255	222.53	124.559	90.2479	420.907	319.936	1295.52	346.459	150.108	597.063	115.177	110.411	329.203	206.647	65.7816
ENSG00000064655	EYA2	7.9608	4.50254	139.57	39.6866	146.727	0	209.549	23.7794	15.6953	290.689	175.965	1037.16	16.5638	0.909746	65.5313	14.0216	15.4575	9.35236	1.20144	0
ENSG00000064666	CNN2	640.845	3681.58	5063.88	5070.77	8790.47	4934.14	2164.1	5190.7	8484.28	5645.42	6930.61	6219.25	4902.89	8595.28	4161.76	8993.82	6392.78	3855.04	6581.47	3221.77
ENSG00000064687	ABCA7	404.674	2341.32	2092.35	1122.94	1730.9	644.568	1305.51	695.264	884.822	570.855	1067.79	1061.33	801.964	1137.18	690.679	1373.11	261.673	682.722	1191.83	388.571
ENSG00000064692	SNCAIP	53.072	4.50254	26.2439	19.518	38.1728	9.32226	14.8353	9.05882	14.7143	10.5227	37.9924	245.35	16.5638	7.27797	136.264	13.02	13.2493	13.0933	81.6977	10.7086
ENSG00000064703	DDX20	1131.76	2162.72	1346.79	1565.99	1203.63	2322.57	1670.83	2102.78	1650.95	1854.62	1637.67	652.408	2229.21	1909.56	1266.94	1995.07	2016.1	1593.64	1957.14	1874.01
ENSG00000064726	BTBD1	3261.28	3896.2	2919.04	3772.83	3175.5	4627.84	5424.16	4065.15	4469.23	5508.62	3391.32	2228.6	4278.98	3901.9	4261.62	3761.78	5283.15	3721.3	4910.27	5201.34
ENSG00000064763	FAR2	152.262	86.5135	19.0865	62.7487	77.0214	198.105	38.9427	26.0441	13.7334	19.73	59.8676	94.6656	49.6914	20.3691	313.03	106.744	24.2904	1868.81	221.154	18.3577
ENSG00000064787	BCAS1	172.484	9.60642	62.031	16.8333	19.601	8.5718	84.0293	54.2807	64.0375	160.656	178.429	732.333	66.2552	18.4992	23.141	3.16612	23.5763	292.417	122.808	156.04
ENSG00000064835	POU1F1	0	0	0	0	0	0	3.70883	1.13235	0	0	0	0	0	0	1.04018	0	0	0	0	0
ENSG00000064886	CHI3L2	107.471	795.449	2302.31	1153.51	224.265	912.25	940.187	978.353	21.581	323.572	357.928	520.44	690.158	554.035	194.514	490.754	448.267	1444.94	68.4819	70.371
ENSG00000064932	SBNO2	977.852	1608.91	1994.54	2203.58	1655.74	978.837	1453.86	973.823	1103.57	994.393	2031.59	3998.09	1214.68	1569.31	1907.69	930.43	909.784	1155.95	1445.33	959.188
ENSG00000064933	PMS1	974.861	2296.32	1195.9	1794.34	1136.71	2786.41	2552	1628.44	1481.71	1666.88	1568.47	553.238	1456.75	1594	1291.25	1784.75	1945.26	1854.77	1354.92	1997.47
ENSG00000064961	HMG20B	2014.08	4298.43	3459.42	3596.52	2904.71	3394.63	4322.64	3241.93	3010.55	2208.45	2105.58	1704.44	2996.67	2238.88	2253.03	1903.93	2185.03	3885.9	3710.04	3816.86
ENSG00000064989	CALCRL	400.694	31.5178	167.007	824.96	219.493	41.2843	725.075	97.3823	158.915	599.793	755.849	2894.02	191.864	19.1047	626.188	91.1401	82.808	591.069	58.8704	58.1326
ENSG00000064995	TAF11	1021.64	1506.83	1454.15	1426.76	1516.17	1921.72	1496.51	2135.61	1674.49	1921.7	1865.63	1604.07	1667.42	1546.56	1098.43	1698.61	1759.95	1568.38	2291.14	1740.92
ENSG00000064999	ANKS1A	602.367	966.546	502.213	729.322	638.201	704.496	535.925	488.044	460.068	478.782	487.902	1130.1	432.039	682.309	1253.42	601.925	681.234	581.717	1273.52	725.128
ENSG00000065000	AP3D1	3297.1	4670.64	4759.69	3813.82	3186.23	3418.61	3276.75	4418.44	3647.19	2038.77	3041.39	3115.2	2476.29	4107.5	4037.98	3648.61	2755.85	3906.48	6496.17	3186.58
ENSG00000065029	ZNF76	1289.65	1655.44	1777.43	2304.42	1406.43	1608.76	1997.2	1775.53	1742.18	1634.96	1317.74	607.799	1511.45	1886.81	1260.7	1751.69	1755.53	2050.04	1344.41	2111.13
ENSG00000065054	SLC9A3R2	164.523	138.078	268.403	271.3	319.697	63.9241	155.771	93.9853	137.334	98.6501	393.921	847.573	92.4812	30.9314	394.228	77.1185	40.852	336.685	108.129	44.3644
ENSG00000065057	NTHL1	579.812	1941.95	2367.92	1035.47	1791.63	2405.12	1754.1	1631.72	1923.65	1216.69	2159.48	598.274	1522.49	1283.6	766.568	1449.19	1355.84	1610.39	1488.49	1875.45
ENSG00000065060	UHRF1BP1	1101.25	1236.72	699.042	1461.9	749.14	888.278	901.251	759.816	1025.1	974.666	713.857	526.016	1362.37	1300.94	1727.74	1098.69	1284.08	1319.62	2245.49	1382.95
ENSG00000065135	GNAI3	2946.82	3196.81	3194.6	3845.04	4664.23	4155.06	4697.23	4417.31	4426.07	5866.39	4103.18	7280.58	4190.64	4011.07	3829.94	4269.56	5563.59	4696.75	2920.69	4343.12
ENSG00000065150	IPO5	6192.37	19212.2	9637.9	15528.5	12197.4	26190.2	16032.7	23382.8	24923.1	17492.5	12608.7	6293.6	17467.9	22235.1	11860.1	19698.3	22379.7	18379.2	27363.3	24960.3
ENSG00000065154	OAT	2268.83	2258.78	1849	2416.98	2673.29	4151.07	4398.67	3846.6	1220.31	6196.54	2523.5	3193.27	848.895	2184.3	3186.07	1559.4	1941.02	4408.7	1456.14	2883.68
ENSG00000065183	WDR3	1493.98	3357.4	1555.55	2643.39	2292.75	3537.13	2312.45	2533.07	3240.1	2742.47	1203.76	1061.33	2733.03	4868.05	2040.83	3656.62	4053.18	3193.83	3079.28	3449.71
ENSG00000065243	PKN2	1365.28	1491.84	632.239	1491.17	905.41	1929.71	2494.19	1535.47	1357.64	2412.32	1253.75	2696.99	1247.81	1108.98	1330.39	2054.16	1223.35	1348.61	1656.78	1881.66
ENSG00000065268	WDR18	635.537	1784.51	3931.81	1930.33	2676.86	1860.46	1372.27	1821.96	3015.46	1438.98	1557.69	903.334	1826.16	2346.23	1005.85	1609.47	2096.7	1556.23	2796.94	1955.09
ENSG00000065308	TRAM2	1604.1	1007.07	1467.27	1666.19	1079.57	568.658	328.231	519.75	415.925	289.374	435.913	728.615	420.997	1195.41	2113.64	301.463	829.184	866.028	505.805	368.683
ENSG00000065320	NTN1	1.3268	1.50085	10.7361	480.793	66.8023	1.33175	16.6897	22.6471	33.3525	65.7668	217.956	455.385	13.8032	7.27797	20.8036	1.00154	25.3945	16.8342	4.80575	1.52981
ENSG00000065325	GLP2R	2.6536	0	0	0	0	0	0	0	0	0	0	3.71743	0	0	5.2009	0	0	0	0	0
ENSG00000065328	MCM10	1060.11	2173.23	1685.57	2169.75	1643.81	2140.12	1311.07	2302.07	1898.15	1377.16	1647.67	273.231	2146.39	2068.76	1133.8	2850.38	2402.54	2351.18	1782.93	1353.88
ENSG00000065357	DGKA	5336.39	1784.51	3062.19	786.575	1052.14	1133.32	940.187	561.647	480.668	581.378	741.852	2492.53	905.488	1144.46	744.769	882.356	332.336	364.742	623.546	414.577
ENSG00000065361	ERBB3	0	10.5059	579.752	4.5542	263.631	11.9858	561.887	172.118	5.88573	847.076	521.896	5570.56	38.6489	1.81949	4.16072	4.00616	72.8711	1.87047	4.80575	3.05961
ENSG00000065371	ROPN1	0	0	0	0.6506	0	0	0	1.13235	0	1.31534	0	3.71743	0	0	3.12054	0	0	0	0	0
ENSG00000065413	ANKRD44	1062.77	876.495	657.29	572.528	806.4	728.468	502.546	559.382	758.278	543.233	259.948	144.98	781.259	1145.37	825.903	616.948	584.073	472.294	331.597	839.863
ENSG00000065427	KARS	5754.33	8646.39	13370.1	6384.99	7656.02	9545.99	6518.26	11127.6	9670.26	7137.01	6452.71	3538.99	8077.61	10079.1	5348.6	8728.42	10715.4	9646.02	10738.4	12247.6
ENSG00000065457	ADAT1	70.3204	190.608	72.7672	314.24	141.955	166.469	229.947	181.176	284.477	121.011	97.9804	148.697	265.021	391.191	332.857	278.428	264.986	273.089	313.575	339.617
ENSG00000065485	PDIA5	968.564	250.642	418.709	184.77	353.098	199.763	228.093	169.853	73.5716	242.022	297.94	381.036	422.377	695.956	443.116	206.317	177.761	259.996	331.597	163.689
ENSG00000065491	TBC1D22B	486.936	585.14	429.302	598.946	480.7	720.405	383.576	685.006	733.641	660.298	550.922	1014.99	622.523	1088.76	639.762	649.79	638	462.902	1341.43	532.372
ENSG00000065518	NDUFB4	2463.87	983.055	3089.62	1569.9	2305.87	2885.91	1999.06	3769.6	1938.37	3433.02	3083.38	4327.08	2189.18	2293.47	1787.03	3084.74	3949.39	2829.09	3102.11	2721.52
ENSG00000065526	SPEN	1562.97	7010.46	3960.44	6018.05	2996.56	3434.59	2162.25	2990.54	5017.59	2703.01	2299.54	1687.71	2897.28	6548.35	4146.16	4483.89	4370.06	2215.57	4827.37	3995.85
ENSG00000065534	MYLK	699.224	132.075	632.719	677.093	468.809	73.3385	584.566	185.706	121.638	455.28	593.13	7609.19	216.71	91.8843	1747.25	318.044	143.534	800.032	390.467	113.334
ENSG00000065548	ZC3H15	7001.53	4179.86	4052.3	5059.06	4697.64	5895.66	6438.52	5542.87	5868.07	5445.49	5318.94	4360.54	6397.77	5587.66	3167.35	5511.47	6009.65	5000.7	5094.09	6399.18
ENSG00000065559	MAP2K4	810.675	963.544	1011.58	829.515	938.811	1013.46	1014.36	853.794	1162.43	1171.96	951.81	2014.84	930.333	1029.83	1191.01	1016.56	1316.1	875.381	1008.01	1063.21
ENSG00000065600	TMEM206	566.544	929.025	571.401	569.925	447.337	1375.7	1086.69	412.176	645.469	518.242	559.888	410.776	766.076	738.714	649.072	668.027	765.146	514.38	645.172	486.478
ENSG00000065609	SNAP91	10.6144	0	0	0.6506	1.1929	0	0	1.13235	0	0	0	1.85871	0	9.09746	0	2.00308	0	1.87047	0	0
ENSG00000065613	SLK	2604.51	1777	1534.08	1623.9	1825.14	1939.03	5040.29	1581.9	1837.33	4326.14	2671.47	12518.4	1617.73	1827.68	3015.48	1789.75	1960.89	880.992	1444.13	1460.96
ENSG00000065615	CYB5R4	1572.26	1122.63	981.76	1343.49	1149.95	2378.51	1880.37	2274.9	1857.93	1926.97	1863.63	2102.2	1915.88	1459.23	2017.95	2048.15	1976.35	2060.32	1325.18	1682.79
ENSG00000065618	COL17A1	14.5948	0	1812.02	81.325	979.37	3.99525	723.221	929.661	7.84764	1982.21	561.888	14163.4	71.7765	1.81949	8.32144	1.00154	128.076	24.3161	0	0
ENSG00000065621	GSTO2	23.8824	94.5534	87.082	3.253	56.0662	182.45	92.7206	55.4853	4.90478	71.0281	69.986	572.484	9.66222	7.27797	17.6831	19.0292	77.2875	6.54665	179.014	377.862
ENSG00000065665	SEC61A2	496.258	277.286	245.063	437.817	182.687	154.483	266.618	219.792	158.214	101.824	197.96	135.686	162.877	212.282	209.076	211.827	139.375	333.945	196.229	159.1
ENSG00000065675	PRKCQ	1344.05	238.635	41.7517	63.1082	93.0461	273.009	59.3412	47.5588	27.4667	63.1361	59.988	91.0769	106.284	120.996	188.272	101.155	47.4766	78.5598	270.323	65.7816
ENSG00000065717	TLE2	123.392	39.022	168.2	93.0358	644.165	29.2985	55.6324	37.3676	16.6762	39.4601	133.973	284.383	701.201	208.332	240.281	27.0416	17.6657	51.438	24.0287	9.17883
ENSG00000065802	ASB1	906.205	2309.81	1037.83	1734.5	1339.63	1305.12	1058.87	1001	1124.17	878.644	879.824	446.091	1232.62	1574.77	1305.43	1134.74	743.064	1112.93	1064.47	1130.53
ENSG00000065809	FAM107B	11897.4	11805.7	8696.27	10015.3	11649.8	15445.7	12511.7	14464.7	16241.7	17123	10321.9	3250.89	15828.1	10072.7	5964.39	17705.2	16508.6	7648.36	11466.5	14574.5
ENSG00000065833	ME1	271.994	28.5161	324.47	149.638	294.646	51.9383	241.074	275.162	151.067	1083.84	589.882	4128.2	103.524	17.2852	358.862	104.16	161.2	108.487	68.4819	136.153
ENSG00000065882	TBC1D1	2219.74	4253.4	22823.8	3964.75	13317.5	2893.9	3150.65	3190.97	2891.86	11193.5	10459.9	1585.48	11885.9	20704	3288.01	6240.59	11614.1	3706.34	9416.86	6085.57
ENSG00000065883	CDC2L5	2501.02	3839.17	1745.22	4465.72	2557.57	3451.9	3158.07	2966.76	4526.13	3824.99	2721.46	1795.52	3673.02	3628.07	4069.18	3824.88	4525.73	3183.54	2961.54	4903.03
ENSG00000065911	MTHFD2	2910.19	7640.63	5443.53	8505.97	8268.29	15372	12584.6	10519.5	11652.6	13307.8	8556.77	3737.16	14383	9409.02	6733.7	10517.9	12675.4	14943.9	11091.2	14021.3
ENSG00000065923	SLC9A7	314.452	552.312	214.723	543.901	319.697	434.151	268.89	304.603	792.612	369.609	285.943	98.5118	565.93	1220.88	546.094	423.651	614.988	394.669	595.913	582.856
ENSG00000065970	FOXJ2	2019.39	595.837	413.938	694.84	509.368	443.473	459.894	382.735	442.411	305.158	349.93	559.473	572.831	675.941	970.487	677.041	454.892	303.952	254.705	383.981
ENSG00000065978	YBX1	13955.3	18667.5	13154.2	17045.7	17303	26384.7	25459.2	22907.5	29416.9	21879.3	20697.9	12228.5	22450.9	17876.5	15739	22818.1	28107.2	25638.5	18482.9	31468.1
ENSG00000065989	PDE4A	226.883	2078.67	1684.38	1266.07	1115.36	1628.73	369.028	1723.44	360.011	281.482	713.857	310.405	951.038	565.862	1665.33	998.535	538.804	740.707	1512.61	180.517
ENSG00000066027	PPP2R5A	2875.18	1650.93	1627.12	1608.28	1870.47	2056.22	2097.34	1742.69	1400.8	2681.97	1877.62	5762.01	1863.43	1402.83	1654.93	1802.77	2128.72	1424.36	1104.12	1259.03
ENSG00000066032	CTNNA2	0	0	0	0.6506	0	1.33175	1.85441	0	0	0	0	1.85871	0	8.18771	2.08036	0	1.10411	0	2.40287	0
ENSG00000066044	ELAVL1	4263.01	5998.89	4701.24	5399.33	6172.06	6084.77	4728.75	8365.82	7443.49	5821.67	5264.95	2076.18	6684.87	7360.75	3819.54	6941.67	7781.75	7536.13	7076.46	6523.09
ENSG00000066056	TIE1	271.994	70.5399	412.745	383.854	308.961	53.2701	172.46	89.4559	117.715	142.056	435.913	1115.23	124.229	35.4801	751.01	43.0662	57.4136	233.809	56.4675	39.7749
ENSG00000066084	DIP2B	1421	1415.3	763.459	940.117	802.821	1154.63	1110.79	859.456	957.412	1311.39	837.832	3024.13	996.589	1674.84	1852.56	1175.81	961.677	801.497	1684.41	980.605
ENSG00000066117	SMARCD1	2235.66	4577.59	3327.01	3940.03	3262.58	4105.79	3076.47	4829.48	5063.69	3225.2	2961.41	1020.43	3800.01	5022.71	3098.69	6362.78	3992.45	3834.47	6028.81	3634.82
ENSG00000066135	KDM4A	1237.57	2454.44	1669.43	1322.09	1338.27	1766.7	1225.19	1124.78	1611.48	1334.18	856.956	871.429	1397.36	2321.01	1399.68	1342.44	1970.95	1595.91	1966.22	1363.99
ENSG00000066136	NFYC	2033.99	2129.7	2193.75	2081.92	2624.38	2985.79	1795.07	2768.6	3296.01	3058.15	2771.45	1630.09	3457.69	3313.29	1926.41	3507.39	3317.84	2532.62	2536.23	3081.03
ENSG00000066185	ZMYND12	10.6144	10.5059	11.929	12.3614	13.2465	15.981	14.0024	28.3088	6.86669	11.838	21.9956	16.7284	16.5638	8.18771	30.1652	14.0216	15.5389	12.1581	7.20862	19.8875
ENSG00000066230	SLC9A3	6.634	160.591	140.763	29.277	22.6651	47.9431	109.41	28.3088	36.2953	46.0367	31.9936	59.4788	45.5505	10.9169	43.6875	54.0831	14.3534	4.67618	18.0216	12.2384
ENSG00000066248	NGEF	0	3.0017	38.1729	16.9156	22.6651	1.33175	12.9809	26.0441	4.90478	24.9914	31.9936	514.863	2.76063	0	0	4.00616	4.41643	11.2228	0	1.52981
ENSG00000066279	ASPM	1450.19	7487.73	2501.52	5139.74	3154.02	7416.52	5728.28	2803.7	3775.7	4361.65	2707.46	799.247	4082.98	4559.65	2990.52	5127.88	5869.43	2897.36	4959.53	3876.53
ENSG00000066294	CD84	826.597	1885.07	547.543	2821.65	2223.56	1588.78	1974.95	1650.97	2040.39	1270.61	1439.71	334.568	3591.58	2728.33	6681.07	3543.45	2371.62	2155.72	2158.98	2025.46
ENSG00000066322	ELOVL1	1949.07	1302.74	3505.95	1772.23	2699.53	1972.32	1971.24	2773.13	2449.45	2567.53	2715.46	11105.8	2378.29	2193.4	2439.22	2863.4	1628.56	1988.31	1839.4	2296.24
ENSG00000066336	SPI1	575.831	2968.68	2772.31	2915.34	4165.6	3031.07	2612.87	4556.59	2457.29	1813.85	3741.25	1055.75	2908.33	2128.81	5005.34	4924.57	3042.92	2479.31	2353.61	3699.07
ENSG00000066379	ZNRD1	11.9412	1.50085	2.38581	3.9036	3.5787	2.706e-53	0	14.7206	0.980955	5.26134	7.9984	1.85871	8.82996e-47	2.72924	0	1.62849e-07	1.10411	2.04488e-31	1.20144	1.52981
ENSG00000066382	MPPED2	25.2092	3.0017	8.35033	6.506	3.5787	5.32701	5.56324	3.39706	0.980955	1.31534	7.9984	31.5981	9.66222	95.5233	6.24108	8.01231	5.52053	13.0933	1.20144	4.58942
ENSG00000066405	CLDN18	0	0	0	1.3012	0	0	1.85441	1.13235	0.980955	0	0	3.71743	0	0	5.2009	0	0	0.935236	0	0
ENSG00000066422	ZBTB11	2945.27	1457.11	803.123	1695.1	1028.76	1886.93	1850.77	1626.17	1474.99	1898.32	1210.09	1252.23	1292.19	1743.51	1398.78	1725.52	1916.9	1948.46	2422.01	1796.63
ENSG00000066427	ATXN3	1263.11	975.551	830.261	1111.22	935.233	1213.23	840.049	732.632	1020.19	1292.97	923.815	1228.61	1038	1050.76	1102.59	1084.67	1164.83	1065.23	1018.82	966.837
ENSG00000066455	GOLGA5	1468.77	789.446	776.581	842.527	798.049	918.908	1110.79	1082.53	928.965	1077.26	991.802	2120.79	1033.86	1028.92	1362.64	997.533	1197.96	1061.49	1190.62	1113.7
ENSG00000066468	FGFR2	7.9608	1.50085	172.971	14.3132	114.518	1.33175	157.625	23.7794	10.7905	190.724	69.986	1120.8	19.3244	10.0072	135.223	22.0339	18.7698	66.4017	6.00718	3.05961
ENSG00000066557	LRRC40	858.44	1103.12	709.778	1525.66	1117.75	2350.54	2243.84	1943.12	1721.58	2802.98	1495.7	871.736	1851	1631.17	1065.14	2069.18	2412.47	1567.45	1682.01	1844.95
ENSG00000066583	ISOC1	1443.56	894.505	1093.89	947.273	1244.19	1201.24	1060.72	1661.16	867.164	1294.29	1279.74	955.378	438.941	1060.76	758.291	1343.06	1705.85	1444.94	579.093	1991.81
ENSG00000066629	EML1	99.51	157.589	509.37	195.18	83.5029	189.109	105.702	57.75	16.6762	284.112	311.938	1650.54	48.3111	17.2852	86.3349	43.0662	241.799	62.6608	3.60431	9.17883
ENSG00000066651	TRMT11	632.884	754.927	732.443	1065.03	889.902	1377.03	1741.29	1171.98	551.297	1173.28	1073.79	373.601	1142.9	900.648	596.023	959.475	1064.36	938.977	807.366	1118.29
ENSG00000066654	THUMPD1	3476.22	2603.97	1485.17	2079.32	1679.6	2869.92	2323.58	2865.98	2845.75	2891.11	2063.59	1349.43	2723.36	2828.4	2441.3	2501.85	3044.02	2776.71	2692.42	2583.84
ENSG00000066697	C9orf30	268.014	724.898	598.838	442.319	697.845	987.375	873.428	1152.46	1066.99	652.406	879.824	929.355	1002.11	584.019	705.242	537.827	945.885	749.122	554.811	529.313
ENSG00000066735	KIF26A	38.4772	93.0526	56.0665	147.686	89.4674	27.9668	51.9236	22.6471	29.4287	32.8834	141.972	230.48	15.1835	8.18771	105.058	27.0416	17.6657	37.4094	8.41006	9.17883
ENSG00000066739	ATG2B	2981.32	1317.74	1067.65	1510.04	844.572	809.705	1121.92	847	911.307	1161.44	853.829	886.606	888.924	1522.91	1345.99	1008.55	1326.03	909.984	1185.82	950.009
ENSG00000066777	ARFGEF1	3244.72	2183.32	1078.51	2239.7	1200.33	1703.57	2058.86	1722.31	1650.07	1896.71	1400.16	2553.87	1616.35	1967.18	2380.08	1939.11	3099.35	1633.1	2410.16	1468.8
ENSG00000066813	ACSM2	0	0	0	0.6506	0	0	1.85441	0	0	0	0	1.85871	0	0	0	0	0	0	0	0
ENSG00000066827	ZFAT	246.785	479.417	1550.62	337.011	1195.28	672.382	330.086	218.544	478.706	503.773	659.671	284.383	1054.56	1431.76	330.777	867.333	734.231	296.47	574.287	772.552
ENSG00000066855	MTFR1	690.217	638.766	328.395	544.605	530.977	819.325	935.092	769.131	511.401	744.828	760.385	1431.26	619.443	588.306	649.664	659.641	759.081	818.488	1392.65	792.071
ENSG00000066923	STAG3	1243.42	417.27	536.915	739.476	1431.6	423.825	207.669	193.477	419.032	891.747	853.564	339.976	2008.28	614.293	454.74	391.938	484.12	120.816	1443.65	284.423
ENSG00000066926	FECH	658.093	159.09	561.858	566.022	576.17	194.436	339.358	361.22	281.534	394.601	517.896	1039.02	276.063	389.371	918.479	456.702	936.283	633.155	541.848	414.577
ENSG00000066933	MYO9A	1228.62	1176.66	651.326	1192.55	688.303	929.562	1032.91	1564.91	1564.62	1737.56	457.908	947.944	840.613	1220.88	1293.98	1639.52	2129.82	1083.94	1853.82	2709.29
ENSG00000067048	DDX3Y	8612.26	5434.57	3248.28	642.792	2767.52	5346.98	647.19	2766.34	5341.3	7.89201	4103.18	1314.11	4836.63	0	4089.99	4267.56	198.739	19.6399	240.287	10.7086
ENSG00000067057	PFKP	4812.31	6551.2	8116.52	5748.05	7026.17	5770.48	5361.11	5676.48	569.935	3337.01	4943.01	2241.61	6586.87	8210.46	3361.86	5283.12	6990.1	5341.13	5572.26	4699.56
ENSG00000067064	IDI1	2393.42	3162.01	3544.54	3854.15	3847.1	5630.64	8784.35	3205.69	3565.74	6812.12	4607.97	5960.89	4640.62	3292.34	1523.86	2953.92	4966.27	3085.94	1809.15	2784.25
ENSG00000067066	SP100	3717.56	2142.07	2056.3	2258.3	2610.28	2527.38	2742.1	3317.5	2360.51	3098.67	2168.11	1924.06	3120.27	3910.78	3657.9	3177.69	2927.11	3974.05	2213.05	2970.79
ENSG00000067082	KLF6	1803.12	1292.23	1961.13	2279.7	2649.43	1520.86	2110.32	1725.71	1614.65	3127.87	3151.37	9180.18	2904.19	2195.22	8231.98	1850.84	2087.87	2082.77	1954.74	2372.73
ENSG00000067113	PPAP2A	1159.53	277.946	264.405	267.364	551.153	291.677	362.273	298.998	322.055	525.833	546.907	1728.27	405.71	347.779	766.277	214.45	303.497	885.512	333.641	179.645
ENSG00000067141	NEO1	94.2028	144.081	194.443	353.926	311.347	113.199	166.897	38.5	192.267	203.877	119.976	659.843	372.686	390.281	309.973	232.357	270.506	337.62	58.8704	446.703
ENSG00000067167	TRAM1	8411.11	3608.04	1849.97	4398.05	3647.18	7815.06	5066.73	7003.38	5741.65	7781.49	5015.55	12691.3	9165.3	6791.25	8491.98	6479.6	6828.9	6623.18	7972.73	6894.83
ENSG00000067177	PHKA1	965.911	16.5093	100.204	22.1204	60.8378	14.6493	31.525	27.1765	1150.66	71.0281	219.956	327.133	13.8032	7.27797	64.4911	16.0246	14.3534	19.6399	9.61149	36.7153
ENSG00000067182	TNFRSF1A	1197.65	215.572	1204.7	792.472	1750.42	169.495	486.576	565.881	371.632	1062.01	2097.46	6652.83	998.747	183.321	2602.49	354.546	430.602	566.094	732.876	348.796
ENSG00000067191	CACNB1	232.19	510.288	429.446	638.889	369.799	387.54	422.806	337.441	587.592	267.013	325.935	57.6201	311.952	381.183	376.545	252.388	220.821	458.265	473.366	224.881
ENSG00000067208	EVI5	257.399	174.098	213.53	359.131	300.61	199.763	357.902	309.132	289.382	343.302	327.934	856.867	256.739	375.725	585.621	385.593	249.528	327.332	499.798	307.491
ENSG00000067221	STOML1	339.661	232.631	225.459	184.12	316.118	324.947	192.859	174.382	444.373	193.354	241.952	351.297	211.188	259.278	175.79	209.322	140.222	292.729	140.568	250.888
ENSG00000067225	PKM2	33058.6	69015	95954.8	36491.5	72862.3	69581.3	38929.7	72635.9	67548.6	48521.4	39480.1	28955	53098	70490.7	32733.4	62419.9	62283.8	58552.3	49787.5	52077.6
ENSG00000067248	DHX29	1352.01	1371.78	1175.01	1117.08	978.177	1159.96	1505.78	1253.51	1513.61	1266.67	1099.78	1100.36	1242.29	1338.24	1318.95	1345.07	1723.51	1144.73	1337.2	1384.47
ENSG00000067334	DNTTIP2	3039.7	3908.21	5539.85	3828.78	3571.54	5160.54	5435.28	4108.17	4223.01	3790.8	2439.51	2884.72	4474.99	4341.31	3147.58	4660.16	4749.87	4089.79	4446.52	4093.76
ENSG00000067365	C16orf68	204.327	355.701	387.694	308.384	249.316	458.122	387.572	314.794	410.039	242.022	189.962	210.035	253.978	302.036	227.799	237.365	312.462	256.255	392.87	339.617
ENSG00000067369	TP53BP1	1176.87	2551.44	1995.73	1945.94	1442.21	1488.9	1622.61	1628.32	2217.94	1282.45	889.822	572.484	1664.66	2244.34	1350.15	1623.5	2466.57	2303.49	2149.37	1465.55
ENSG00000067445	TRO	425.903	238.635	59.6452	386.456	40.5586	170.464	50.0692	20.3823	14.7143	7.89201	185.963	42.7504	150.455	325.689	262.125	84.1293	8.83286	30.8628	10.8129	299.842
ENSG00000067533	RRP15	1468.77	2766.06	1449.38	1795	1550.77	3192.21	1600.36	1327.12	2036.46	1942.75	1783.64	1314.11	1958.67	1856.79	914.318	2056.16	2686.29	1605.8	1571.48	1835.77
ENSG00000067560	RHOA	26152.6	18633	31668	21182.9	31640.4	26075.7	16228	29160.3	32109.6	34460.5	29096.2	32350.9	36476.2	31616.4	26008.6	33599.6	36611.1	27243.4	38781.2	35280.4
ENSG00000067596	DHX8	1671.77	1819.03	1928.93	1215.32	1316.96	1342.41	1003.24	1699.66	1580.32	1066.74	855.829	791.812	1748.86	1936.85	1353.27	1711.63	1568.94	1224.22	1862.23	1327.87
ENSG00000067601	PMS2L4	16.0698	16.4243	36.873	32.0903	29.7003	29.5964	32.4318	20.5626	30.0925	48.0064	31.6169	35.7243	45.9443	45.9026	22.693	34.9351	57.7619	31.9151	39.0332	22.9471
ENSG00000067606	PRKCZ	56.0896	476.496	595.502	427.403	458.873	628.798	432.41	84.4404	819.751	767.212	403.35	1406.76	284.222	522.539	334.705	485.33	510.236	398.047	682.319	487.797
ENSG00000067646	ZFY	1421	595.837	324.47	126.867	407.971	1007.91	96.4295	356.592	668.972	6.57668	485.903	1008.23	641.805	10.9169	670.916	552.85	43.0602	9.35236	460.15	12.2384
ENSG00000067704	IARS2	4014.9	9582.91	4406.59	5397.37	4418.5	9580.62	4982.81	4837.41	5757.23	4403.74	4923.02	4083.59	4601.98	5876.96	4928.37	5283.12	6509.81	6719.67	5883.44	6151.35
ENSG00000067715	SYT1	9.2876	3.0017	2.38581	5.8554	0	2.6635	0	1.13235	2.94287	0	0	3.71743	1.38032	0	5.2009	0	2.20821	3.74094	18.0216	6.11922
ENSG00000067798	NAV3	151.255	18.0102	3.57871	13.012	19.0864	10.654	9.27206	4.52941	2.94287	10.5227	21.9956	65.055	8.2819	20.0144	130.022	30.0462	0	21.5104	31.2374	9.17883
ENSG00000067829	IDH3G	2659.89	1398.07	2698.92	1254.01	1956.53	1408.91	1319.23	1682.44	2157.63	1417.57	1591.51	923.091	1497.8	1815.3	1216.24	1525.45	1800.44	1241.28	1313.36	1725
ENSG00000067836	ROGDI	92.876	205.616	851.734	201.686	320.89	155.815	363.465	160.794	189.324	294.635	441.912	700.735	179.441	305.675	328.697	240.369	82.808	249.708	218.662	148.391
ENSG00000067840	PDZD4	30.5164	15.0085	41.7517	39.6866	51.2946	1.33175	25.9618	10.1912	11.7715	39.4601	41.9916	148.697	9.66222	4.54873	59.2902	20.0308	4.41643	8.41712	15.6187	6.11922
ENSG00000067842	ATP2B3	0	0	0	1.3012	0	2.6635	0	4.52941	0	0	0	1.85871	0	0	1.04018	0	0	0	2.40287	0
ENSG00000067900	ROCK1	3599.61	4880.76	1858.55	4219.79	2840.29	4164.39	3781.15	2952.04	5155.9	4036.76	2259.55	1710.02	3740.66	4802.55	4833.71	4655.15	5723.69	3067.57	3437.31	4032.57
ENSG00000067955	CBFB	3916.72	4257.91	2496.75	6282.84	4914.74	8793.55	8257.7	8591.16	7335.58	7534.24	4973.01	2423.76	7490.98	5479.4	4865.96	7260.16	9327.5	7234.05	5788.52	5583.79
ENSG00000067992	PDK3	648.805	234.132	437.796	342.215	367.413	370.227	318.959	931.926	770.05	457.737	435.913	306.688	521.76	286.57	442.076	480.739	602.842	481.646	359.23	509.425
ENSG00000068001	HYAL2	1565.62	265.65	701.428	871.153	607.185	431.487	775.145	642.044	458.106	523.503	1032.88	2934.91	467.927	301.126	1121.31	391.602	329.024	592.939	683.618	517.074
ENSG00000068024	HDAC4	758.93	720.407	248.124	491.203	421.093	536.696	367.174	291.393	279.572	393.285	371.926	983.259	314.712	415.754	718.24	244.376	338.961	394.669	216.259	491.068
ENSG00000068028	RASSF1	1024.29	3629.05	1956.36	1711.73	2247.42	2338.56	2245.69	1783.46	1431.21	1983.53	1527.69	1052.03	1396.88	1542.02	1619.56	1796.76	1674.93	1752.63	1804.56	1837.3
ENSG00000068078	FGFR3	13.268	25.5144	1332.47	20.1686	863.659	14.6493	1032.91	279.691	9.80955	1984.84	843.831	12457.1	46.9308	1.81949	10.4018	16.0246	158.991	18.7047	0	3.05961
ENSG00000068079	IFI35	606.348	207.117	392.466	337.661	416.322	197.099	259.618	663.559	274.667	743.164	531.894	421.928	403.052	217.429	498.246	364.56	357.731	983.868	234.28	276.895
ENSG00000068097	HEATR6	786.793	775.938	172.971	173.06	227.844	649.895	300.415	280.823	644.488	407.754	139.972	193.306	409.954	684.129	519.05	298.459	263.882	1008.18	407.287	442.114
ENSG00000068120	COASY	2023.37	2557.44	4202.6	2343.46	2870.11	2334.56	2000.91	1896.69	2705.47	2012.46	2307.54	2327.11	2459.72	2620.98	1675.73	2459.78	2081.24	1919.1	2316.37	2389.56
ENSG00000068137	PLEKHH3	29.1896	87.0492	387.694	255.686	314.925	37.289	278.162	120.029	322.734	406.439	229.954	1133.81	48.3111	67.3212	133.143	95.1462	55.2053	115.034	96.1149	9.17883
ENSG00000068305	MEF2A	1303.27	1853.43	1140.7	767.813	1891.98	2162.72	1161.09	1159.01	2206.58	2646.55	1459.58	2179.12	1893.67	2188.03	2429.53	2742.49	1624.89	1023.08	1146.94	1116.29
ENSG00000068308	OTUD5	3646.05	2709.03	3379.5	2832.06	2741.28	2144.12	2529.42	2889.76	2974.26	2112.43	2327.53	1286.23	2683.34	2699.22	2295.68	2415.71	2740.39	2318.45	2906.28	2957.11
ENSG00000068323	TFE3	1771.28	726.41	899.45	1209.46	1155.92	536.696	873.429	638.647	907.384	724.75	1057.79	1817.82	819.908	713.241	1805.75	604.93	619.404	920.272	810.97	818.446
ENSG00000068354	TBC1D25	1180.85	666.376	722.9	519.179	572.591	460.786	493.274	514.088	500.287	413.015	361.928	524.157	496.914	652.288	532.572	349.537	410.728	567.688	558.668	506.366
ENSG00000068366	ACSL4	5029.9	1805.52	1431.49	2907.29	1796.51	2483.72	2584.79	1588.69	2256.2	3168.13	2841.43	2139.38	2775.82	2411.74	3586.54	2450.77	2208.21	2239.89	1929.51	1155
ENSG00000068383	INPP5A	696.57	413.836	806.403	303.179	293.453	430.156	130.401	140.412	454.182	661.614	440.253	791.812	142.173	132.823	299.572	286.44	462.621	88.8474	491.388	189.696
ENSG00000068394	GPKOW	871.708	642.363	1167.85	464.528	796.856	613.937	561.887	619.397	606.23	544.549	659.868	486.983	723.286	715.97	428.554	689.059	642.59	855.741	637.963	775.611
ENSG00000068400	GRIPAP1	3262.6	3036.22	2883.25	2642.74	2637.5	1670.02	1913.75	1638.51	1717.65	1724.4	1383.72	834.562	1623.25	1960.5	1714.22	1963.02	1428.71	2081.83	1613.53	1971.92
ENSG00000068438	FTSJ1	1821.7	1460.33	1911.03	1206.86	1708.23	1598.1	1173.84	1241.06	806.345	1323.23	1861.63	1501.84	1670.18	1884.99	1166.04	1331.05	971.614	1300.91	1255.5	1222.31
ENSG00000068489	PRR11	224.229	1005.57	161.042	1217.92	547.541	1190.59	593.412	668.088	1516.56	561.648	367.926	403.341	1465.9	1923.2	807.179	986.516	2140.86	783.727	1695.23	1442.61
ENSG00000068615	REEP1	18.5752	4.50254	17.8936	4.5542	9.54319	2.6635	7.41765	5.66176	0	6.57668	5.9988	159.849	1.38032	10.9169	39.5268	2.00308	8.83286	4.67618	0	1.52981
ENSG00000068650	ATP11A	1318.84	1196.18	353.1	767.057	1155.92	1033.44	1261	489.176	654.297	365.663	503.899	1016.72	1322.34	1534.74	2215.58	667.025	989.28	674.305	239.086	553.79
ENSG00000068654	POLR1A	1609.41	3593.03	2245.05	2830.76	2235.49	2401.15	1596.65	2127.69	3713.9	1300.87	1405.72	516.722	1470.04	3852.77	1728.78	3100.77	2866.26	2396.07	4823.77	2423.21
ENSG00000068697	LAPTM4A	4653.09	987.558	4188.29	2683.72	3355.62	2555.63	3106.14	2973.56	1736.29	4957.5	5214.96	23404.9	2773.06	1296.39	7245.89	2672.11	2260.11	2398.88	2414.89	1733.27
ENSG00000068724	TTC7A	8419.64	6703.53	7771.12	4610.94	4520.03	4978.82	4215.37	3587.52	2438.68	2722.83	3078.7	1800.48	3342.1	7979.13	3797.69	5030.72	2721.37	3402.03	2825.51	3174.56
ENSG00000068745	IP6K2	4681.24	3686.08	3112.29	2295.32	1741.33	3210.85	3030.11	2029.18	2362.14	2416.27	1947.61	2096.63	1655	2314.39	1431.29	1844.84	2180.61	2236.15	2847.41	2392.62
ENSG00000068781	STON1-GTF2A1L	6.29792e-62	1.95709	0	0	0	3.02121e-58	2.29512e-13	2.65728e-210	3.71302e-246	3.48007e-12	1.9996	0.00033151	1.31455e-33	1.20812e-83	3.16003e-06	4.27889e-171	9.39358e-153	7.14045e-15	1.43749e-74	1.26604e-62
ENSG00000068784	SRBD1	951.316	532.801	434.217	483.396	619.114	544.686	558.178	389.529	684.707	814.192	439.912	362.449	888.924	1289.11	684.438	764.175	596.218	800.562	631.956	745.015
ENSG00000068793	CYFIP1	1060.6	500.625	990.298	1098.65	1154.59	332.545	759.545	621.577	582.127	1074.08	1016.97	3927.08	477.773	326.629	3640.75	484.589	312.684	742.752	1282.43	1076.21
ENSG00000068796	KIF2A	1903.96	2647.5	1469.66	2937.46	2101.89	2995.11	2907.72	2799.18	3665.83	2145.31	2007.6	907.052	3278.25	3385.16	2435.06	3127.81	4261.85	3351.88	4870.62	3304.38
ENSG00000068831	RASGRP2	1901.31	6057.42	4768.04	3477.46	4330.22	2490.38	5971.21	2058.62	2863.41	1775.7	2629.47	273.231	2813.09	3785.45	1194.13	3007.62	1487.23	86.9769	1512.61	501.776
ENSG00000068878	PSME4	2921.61	5198.94	4633.24	3716.88	3949.69	4183.03	3525.24	4066.28	4951.86	3993.36	2941.41	1836.41	3750.32	7435.35	3842.42	5507.46	4483.78	3941.08	3493.78	4727.1
ENSG00000068885	IFT80	504.184	1534.91	666.073	1737.65	1110.55	1468.92	1656.16	892.294	1171.18	1659.8	1178.95	808.838	1076.65	1416.36	886.249	1413.11	1350.62	1218.26	1263.17	1190.39
ENSG00000068903	SIRT2	1183.51	1128.64	1285.95	921.9	1175.01	1120	862.302	1201.43	903.46	891.797	917.816	2241.61	956.559	1098.06	1455.21	776.193	790.541	772.505	788.143	1011.2
ENSG00000068912	ERLEC1	1984.89	1029.58	891.1	1300.55	1201.25	1783.22	1924.88	1609.07	1213.44	1736.24	1647.67	3869.84	1764.04	1179.94	2002.35	1536.36	1759.95	1771.34	1493.39	1381.41
ENSG00000068971	PPP2R5B	175.138	120.068	385.308	250.481	231.422	86.5638	267.035	242.323	153.029	213.084	249.95	617.093	98.0025	213.79	389.027	186.286	117.035	127.192	138.165	97.9075
ENSG00000068976	PYGM	53.072	105.059	126.448	53.3492	100.203	43.9478	25.9618	18.1176	16.6762	10.5227	39.992	14.8697	26.226	41.8483	23.9241	43.0662	12.1452	19.6399	12.0144	12.2384
ENSG00000068985	PAGE1	0	0	0	0	0	0	0	0	0	0	0	0	0	0	0	0	0	0	0	0
ENSG00000069011	PITX1	5.3072	1814.53	3519.07	3163.22	2138.87	1739.27	3873.87	3092.45	3077.26	3358.05	4697.06	32629.7	1245.05	1047.12	2359.13	136.209	2009.47	3038.58	1697.63	2645.03
ENSG00000069018	TRPC7	0	0	0	0	0	0	0	0	0	0	0	0	0	0	3.12054	0	0	0	0	0
ENSG00000069020	MAST4	348.949	318.18	418.709	565.371	676.374	286.327	1474.26	276.294	1076.11	1337.7	675.865	3486.95	353.361	146.469	755.17	372.573	972.718	1125.09	211.453	760.313
ENSG00000069122	GPR116	327.72	144.081	211.144	577.082	244.544	107.872	191.005	73.6029	114.772	181.516	555.889	866.16	125.609	12.7364	1085.95	48.0739	72.8711	298.34	118.942	42.8346
ENSG00000069188	SDK2	7.9608	96.0543	23.8581	23.4216	330.433	37.289	12.9809	7.92647	3.92382	15.784	9.998	70.6311	0	89.1551	55.1295	2.00308	12.1452	8.41712	1.20144	0
ENSG00000069206	ADAM7	0	1.50085	0	0	0	0	0	0	0	0	0	1.85871	0	0	2.15178e-76	0	0	0	0	0
ENSG00000069248	NUP133	1724.84	4952.8	2060.15	2323.29	2295.14	3775.52	2377.36	2947.51	2709.4	2754.31	2257.55	1295.52	2788.24	3175.92	2301.92	3015.64	4053.18	2671.97	3200.63	2894.39
ENSG00000069275	NUCKS1	11967.7	25403.4	10725.4	16654.1	13951	27348.8	16658.2	12029	19476.9	22773.7	13783.2	7603.99	22880.1	16943.1	18331.1	23896.7	27714.2	19187.3	25936.6	16488.2
ENSG00000069329	VPS35	3165.75	5288.99	4237.2	3753.96	3869.76	6994.36	3499.28	4719.65	5151.98	6812.12	3797.24	4314.07	5707.61	6007.05	5394.37	5680.73	7732.06	7465.05	5817.36	4814.3
ENSG00000069345	DNAJA2	3087.46	3827.16	2700.74	3604.97	3820.85	6195.31	5027.31	4614.34	4299.53	4541.85	4229.15	4250.88	4455.66	4015.62	2772.08	3891.98	5036.94	5068.04	5060.45	4392.07
ENSG00000069399	BCL3	709.838	390.22	1659.33	882.864	1123.71	185.113	534.071	532.206	335.487	587.955	1677.66	3178.4	759.174	732.345	467.041	381.586	114.827	376.9	813.373	178.987
ENSG00000069424	KCNAB2	8417.22	5410.56	6934.35	4074.06	4622.48	5068.65	3640.21	2559.12	3051.75	2439.95	2795.44	700.735	4682.03	7524.51	7038.89	3004.62	2674.15	2680.39	2017.21	3821.45
ENSG00000069431	ABCC9	127.373	22.5127	104.976	161.999	116.904	25.3033	27.8162	19.25	18.6382	46.0367	159.968	193.306	19.3244	8.18771	296.451	16.0246	30.915	72.0131	14.4172	24.4769
ENSG00000069482	GAL	0	0	2.38581	3.9036	10.7361	0	0	3.39706	0	7.89201	0	9.29356	0	0	1.04018	0	0	0	26.4316	0
ENSG00000069493	CLEC2D	26614.3	10091.7	9658.95	9288.61	9661.29	11596.9	12452.4	5529.28	10537.4	8886.4	9984	1659.83	12578.8	12444.4	4787.95	11128.1	13835.6	8269.35	7392.44	9804.52
ENSG00000069509	FUNDC1	1183.51	327.185	485.512	507.468	508.175	635.245	771.436	859.456	611.135	1102.25	653.869	847.573	546.605	509.458	475.362	736.131	805.998	797.756	547.855	823.035
ENSG00000069535	MAOB	26.536	16.5093	36.98	11.7108	159.848	17.3128	14.8353	3.39706	1.96191	131.534	35.9928	498.135	12.4229	17.2852	88.4153	14.0216	15.4575	28.9923	9.61149	10.7086
ENSG00000069667	RORA	5406.68	48.0271	143.149	238.119	116.904	53.2701	700.968	138.147	32.3715	462.914	241.952	2195.14	70.3962	64.8876	467.041	51.0785	40.852	158.99	87.7049	44.3644
ENSG00000069696	DRD4	3.9804	63.0356	7.15743	9.1084	3.5787	9.32226	12.9809	0	4.90478	5.26134	3.9992	1.85871	1.38032	1.81949	12.4822	2.00308	0	10.2876	0	1.52981
ENSG00000069702	TGFBR3	1657.17	40.5229	56.0665	118.409	137.183	26.635	94.5751	32.8382	28.4477	98.6501	163.967	598.506	27.6063	33.6606	464.96	28.0431	24.2904	57.9846	99.7193	27.5365
ENSG00000069712	KIAA1107	188.406	18.0102	4.77162	96.9394	8.35029	14.6493	61.1956	11.3235	63.7621	61.8208	21.9956	63.1962	4.14095	21.8339	76.9733	14.0216	149.054	173.954	112.935	84.1393
ENSG00000069764	PLA2G10	0	0	0	0	0	0	0	1.13235	0	0	0	1.85871	0	0.909746	0	0	0	0.935236	0	0
ENSG00000069812	HES2	0	0	360.257	9.759	192.057	3.99525	161.334	138.147	1.96191	418.277	217.956	2131.94	13.8032	0	3.12054	1.00154	37.5396	1.87047	7.20862	1.52981
ENSG00000069849	ATP1B3	3456.32	4238.39	4572.4	3279.02	3718.27	4084.48	4229.92	5710.45	3962.08	4601.04	5580.88	7001.77	3881.45	3487.06	3338.98	3449.3	3939.45	3881.23	6197.01	3720.49
ENSG00000069869	NEDD4	1493.98	34.5195	82.3104	208.192	190.864	17.3128	161.334	123.426	127.524	240.706	163.967	1187.72	168.399	70.9602	389.027	70.1078	515.618	184.241	57.669	81.0797
ENSG00000069943	PIGB	533.711	314.239	362.582	323.436	342.86	459.832	614.98	399.945	281.477	322.763	431.656	413.568	371.842	388.13	489.82	510.689	497.803	411.874	350.047	381.277
ENSG00000069956	MAPK6	976.525	1388.28	1860.93	1567.95	914.953	1955.01	2063.96	1208.22	1106.52	2734.58	1761.65	12986.8	1563.9	1426.48	1928.49	1746.68	1949.85	1516.95	1828.59	865.87
ENSG00000069966	GNB5	667.381	1670.44	1562.7	2282.95	1738.05	2501.03	1285.11	1660.03	2093.36	1882.24	913.817	1144.97	1701.93	2049.66	974.648	1955	2326.35	1821.84	1537.84	1029.56
ENSG00000069974	RAB27A	2629.72	271.653	481.933	546.504	520.104	352.914	530.362	287.618	173.629	549.81	819.836	1717.45	735.709	544.028	1524.9	490.754	479.182	705.168	533.438	281.484
ENSG00000069998	CECR5	1938.46	3273.35	3379.5	2509.36	3431.97	4342.84	4292.97	3421.97	5037.21	3288.34	2523.5	1210.02	2503.89	3743.6	2221.82	2756.24	2965.63	3089.08	3382.04	3474.19
ENSG00000070010	UFD1L	2063.17	1350.06	2218.62	2550.94	2302.29	1944.36	2443.86	3590.11	2013.4	2237.27	3131.37	2724.87	2308.82	1556.5	1763.1	3185.9	2459.75	3349.91	1885.05	2395.68
ENSG00000070018	LRP6	120.739	339.192	57.2594	87.1804	126.447	308.966	157.625	386.132	166.762	80.2354	81.9836	394.047	23.4654	118.267	263.165	366.563	257.257	61.7256	21.6259	10.7086
ENSG00000070019	GUCY2C	3.9804	16.5093	51.2949	3.9036	34.5941	39.9525	25.9618	115.5	9.80955	98.6501	15.9968	338.286	41.4095	21.8339	5.2009	36.0554	13.2493	43.0208	7.20862	44.3644
ENSG00000070031	SCT	0	4.50254	0	2.6024	1.1929	0	0	0	0	0	0	0	0	0	0	0	0	9.35236	0	0
ENSG00000070047	PHRF1	1815.06	3438.44	3139.72	3165.82	2971.51	2362.53	2464.51	2261.31	2510.26	1565.25	1943.61	1163.55	2397.61	3561.65	2184.38	2977.58	2246.86	2260.46	2653.97	2238.11
ENSG00000070061	IKBKAP	2719.94	3117.26	2123.37	1946.59	1708.23	2266.64	1891.5	1918.21	2039.41	1749.4	1681.66	890.323	2038.73	2716.5	1795.35	2061.17	2330.77	1956.51	2082.09	2216.69
ENSG00000070081	NUCB2	1233.92	748.923	1297.88	1289.49	1075.99	589.966	940.187	721.309	615.059	2318.94	1079.78	6369.81	1231.24	570.411	1100.51	481.74	1404.42	1948.1	2049.65	414.577
ENSG00000070087	PFN2	197.693	54.0305	330.435	102.795	533.226	62.5923	307.833	72.4706	26.4858	286.743	307.938	2654.24	64.8749	1147.19	274.607	226.348	1443.07	87.9122	16.8201	76.4903
ENSG00000070159	PTPN3	105.999	6.00339	198.022	58.554	118.097	7.99051	236.629	78.1323	5.44926	274.905	180.216	1808.53	24.8457	9.09746	30.9345	17.0262	12.1452	17.2054	5.28923	3.05961
ENSG00000070182	SPTB	11.9412	10.5059	54.2057	23.8984	49.0062	5.04455	23.645	9.05882	2.94287	3.94601	3.9992	57.4342	2.76063	4.54873	2.08036	2.00308	1.10411	6.54665	10.3612	9.17883
ENSG00000070190	DAPP1	3871.6	1790.51	1778.62	1201.66	1848.99	2383.83	1800.63	2365.48	1649.97	4265.63	2015.6	3382.86	1966.95	2192.49	1489.54	2582.97	3208.53	1412.21	971.962	1760.81
ENSG00000070193	FGF10	1.3268	0	0	0	14.3148	0	1.85441	0	1.96191	0	0	13.011	0	0.909746	7.28126	1.00154	0	0	0	0
ENSG00000070214	SLC44A1	600.482	2665.51	1661.72	3488.75	2385.82	4116.18	2525.71	2579.7	4262.87	5808.52	2473.51	9107.69	3320.96	4014.03	4632.55	3153.56	4729.53	3590.34	3604.14	3936.54
ENSG00000070269	C14orf101	928.76	655.871	501.02	557.564	468.809	775.079	665.734	774.529	637.621	522.188	537.892	470.254	581.113	836.966	831.103	602.927	739.752	518.121	677.61	573.677
ENSG00000070366	SMG6	1273.73	2011.14	1437.45	1525.66	1370.64	1254.51	1047.74	1085.93	1613.67	982.555	961.808	1170.99	985.546	1839.51	1453.13	1423.19	1047.8	1434.65	1307.16	587.445
ENSG00000070367	EXOC5	4001.63	2236.26	1597.3	2387.05	1718.97	3647.67	3567.89	2846.73	2930.11	3350.16	1995.6	2771.34	2662.63	2294.38	2335.2	3060.7	2879.51	2684.13	2198.63	2238.11
ENSG00000070371	CLTCL1	100.837	76.5432	145.534	547.154	50.0966	49.3014	155.771	309.132	101.038	69.7128	41.9916	98.5099	39.6117	11.8267	160.185	163.251	1.10492	39.2799	40.8445	102.497
ENSG00000070388	FGF22	0	0	1.1929	0.6506	3.5787	0	0	0	0	0	0	1.85871	0	0	0	1.00154	0	0	0	1.52981
ENSG00000070404	FSTL3	68.9936	178.601	299.419	198.433	343.555	179.786	185.441	137.015	78.4764	109.173	279.944	446.091	82.819	112.808	347.42	136.209	111.515	197.335	170.604	117.795
ENSG00000070413	DGCR2	2210.45	2161.22	1847.81	2115.75	2346.43	1745.93	1544.73	1555.85	2138.48	1857.25	1775.64	4538.98	1450.71	2369.89	1917.05	2061.17	1477.3	1299.04	1689.22	1531.34
ENSG00000070423	RNF126	651.459	1533.87	1779.81	1396.84	1692.72	837.672	1346.3	1678.15	1328.21	827.346	1443.71	1291.81	1035.24	1269.1	790.536	1403.16	923.033	1187.75	1672.4	1618.53
ENSG00000070444	MNT	473.668	1196.18	782.545	1209.46	1012.77	645.899	810.378	764.338	985.86	673.452	777.844	866.16	738.469	1018.92	1319.99	824.267	651.423	1203.65	568.28	561.439
ENSG00000070476	ZXDC	1049.5	1205.18	508.177	917.996	820.714	753.771	650.899	477.853	503.23	686.605	585.883	386.612	516.238	984.345	690.679	514.791	715.461	558.336	773.725	689.942
ENSG00000070495	JMJD6	1366.6	1332.75	1512.6	857.49	1274.02	1262.5	795.543	1299.94	1046.68	864.175	1005.8	607.799	916.53	917.024	592.902	1094.68	858.995	819.266	862.632	1390.59
ENSG00000070501	POLB	916.819	601.84	1140.42	497.058	685.917	1081.38	1301.8	1046.29	648.411	1504.74	1081.78	3925.6	927.573	564.952	547.134	626.964	810.414	792.145	534.639	639.459
ENSG00000070526	ST6GALNAC1	37.1504	0	48.9091	1.3012	28.6296	1.33175	40.7971	7.92647	0.980955	143.372	37.9924	953.52	2.76063	0	9.36162	0	4.41643	0	0	0
ENSG00000070540	WIPI1	156.401	43.1286	247.693	319.364	266.334	46.6017	116.405	141.014	67.9899	177.204	441.916	1000.54	328.49	104.426	1025.36	180.576	97.1171	187.201	352.884	92.595
ENSG00000070601	FRMPD1	2.6536	0	3.57871	0.6506	0	0	14.8353	1.13235	0	1.31534	1.9996	35.3155	0	4.54873	0	0	1.10411	0	1.20144	0
ENSG00000070610	GBA2	963.771	2358.36	2511.06	2090.35	1826.98	1795.15	2317.55	1971.41	1459.56	1351.76	1439.71	845.714	1765.61	1844.49	1299.18	1609.74	1291.28	1641.78	1453.72	1880.11
ENSG00000070614	NDST1	459.073	2306.8	1277.6	1516.55	1241.81	1230.54	1051.45	963.632	1672.53	1385.05	1361.73	7193.22	612.861	876.995	2607.73	472.727	821.456	1139.12	1767.31	546.141
ENSG00000070669	ASNS	2960.09	4154.35	5020.93	4128.71	5928.71	4593.21	3082.03	3765.07	2472.01	4835.17	4189.16	750.92	5090.61	4888.06	1994.02	4133.35	5383.63	10017.3	4195.42	5334.43
ENSG00000070718	AP3M2	1651.87	625.854	808.789	901.731	737.211	471.44	396.844	557.117	767.107	543.233	603.879	336.427	523.14	1166.29	740.608	1030.58	658.048	561.141	680.013	550.73
ENSG00000070729	CNGB1	0	1.50085	88.2749	0.6506	3.5787	1.33175	0	24.9118	0	65.7668	41.9916	315.981	0	0.909746	6.24108	0	4.41643	0	1.20144	0
ENSG00000070731	ST6GALNAC2	33.17	3.0017	165.814	12.3614	32.2083	19.9763	51.9236	54.3529	16.6762	206.508	95.9808	1091.06	27.6063	12.7364	88.4153	0	57.4136	1.87047	9.61149	26.0067
ENSG00000070748	CHAT	1.3268	0	0	0	0	0	0	0	0	0	0	0	0	0	0	0	0	0	0	0
ENSG00000070756	PABPC1	48876.7	82039.4	37991.6	49504.8	50005.1	94370.6	57679.7	63955.3	98816.5	64352.8	55800.8	101090	75442.6	96670.5	46711.3	65370.5	58501.1	61208.4	60438.3	87319.8
ENSG00000070759	TESK2	277.301	66.0373	202.794	88.4816	116.904	101.213	92.7206	313.662	208.943	210.454	89.982	565.049	136.651	180.13	318.295	228.351	170.032	216.039	248.697	139.212
ENSG00000070761	C16orf80	1913.25	1125.64	1996.92	1203.61	1604.45	2080.2	1171.99	2422.1	2052.16	1758.6	1753.65	815.975	1619.11	1649.37	1040.18	2101.23	2188.34	3130.23	1629.15	2262.58
ENSG00000070770	CSNK2A2	642.171	1637.43	1065.26	1226.38	972.212	1658.03	932.77	1543.4	1562.66	1048.32	977.804	841.997	1396.88	1844.96	1309.59	1117.72	1886.92	1155.95	1910.28	1655.25
ENSG00000070778	PTPN21	68.9936	19.511	69.1885	101.494	71.5739	9.32226	79.7398	27.1765	11.7715	101.281	125.975	670.995	30.367	9.09746	141.464	23.0354	13.2493	50.5027	16.8201	18.3577
ENSG00000070785	EIF2B3	831.904	1813.02	2409.67	1325.92	2077.83	3324.05	2019.46	2221.68	2082.57	1882.24	2167.57	1170.99	2222.31	2158.83	1143.16	2536.9	2787.41	1843.35	2091.7	2146.32
ENSG00000070808	CAMK2A	25.2092	3.0017	1.1929	8.4578	7.15739	3.99525	0	2.26471	0	2.63067	7.9984	0	0	0	8.32144	3.00462	2.20821	0.935236	1.20144	0
ENSG00000070814	TCOF1	2026.02	9177.69	8200.02	5621.18	6019.37	5847.72	4363.43	5702.53	5943.61	2842.44	3463.31	780.659	5045.06	7807.44	3155.9	6290.67	5685.05	5386.02	7323.96	5358.91
ENSG00000070831	CDC42	10520.2	4937.79	8142.77	6733.06	8501.79	10709.9	7206.25	9925.07	10236.3	13152	11537.7	20297.1	9949.32	7929.34	9848.42	11454.6	12412.4	9592.71	6257.08	7216.09
ENSG00000070882	OSBPL3	1675.75	2041.15	1182.17	1484.02	1252.54	1511.54	1529.89	1529.81	2323.88	1007.55	1481.7	1585.48	1515.59	1004.36	1677.81	1999.07	861.203	1235.45	941.926	1538.98
ENSG00000070886	EPHA8	0	0	1.1929	0	0	0	0	0	0	1.31534	0	0	0	0	0	0	0	0	0	0
ENSG00000070915	SLC12A3	17.2484	3.0017	48.9091	28.6264	31.0154	1.33175	1.85441	1.13235	2.94287	0	9.998	3.71743	1.38032	3.63898	0	5.0077	11.0411	3.74094	2.40287	0
ENSG00000070950	RAD18	1475.4	1662.94	1208.41	1837.29	1303.84	1829.83	1394.52	1912.54	1555.8	1365.32	1327.73	466.537	1755.76	1577.5	1093.23	2128.27	1836.13	1277.53	2145.77	1649.13
ENSG00000070961	ATP2B1	2648.29	3030.21	1114.17	3775.43	2012.42	3134.94	4389.4	2828.62	3634.44	2662.24	2459.51	1568.75	2225.07	3169.55	2938.51	6207.54	3307.9	3259.3	4745.68	4017.27
ENSG00000070985	TRPM5	0	1.50086	1.1929	0	4.77159	0	0	0	0	0	0	1.85871	1.38032	1.81949	1.04018	0	5.52053	0	0	0
ENSG00000071051	NCK2	1579.27	783.817	851.16	462.576	1311.75	783.07	2249.33	195.591	330.616	977.042	1193.95	4518.15	779.879	901.558	1381.25	317.488	863.095	224.457	651.179	1433.43
ENSG00000071054	MAP4K4	3656.66	7237.09	8044.95	7704.4	4290.86	5452.19	6622.11	5405.85	13560.7	6113.68	4875.02	5853.09	5663.44	5543.08	4943.97	9065.93	8217.87	4088.85	5249.08	6207.95
ENSG00000071073	MGAT4A	5823.33	184.604	286.297	490.552	501.017	183.782	420.952	420.103	290.363	282.797	323.935	862.443	610.1	154.657	3669.75	585.901	184.386	657.471	462.553	260.067
ENSG00000071082	RPL31	91650	20630.6	57890.3	27558.6	25105.1	83377.5	75969.5	56034.1	63346.9	44992.2	54618	75544.9	40061	31386.4	26196.6	26835.1	30409.3	45036.8	37593.2	81942.9
ENSG00000071127	WDR1	14438.2	11709.6	12914.4	11531.9	13548.9	11471.7	8956.81	12933.7	13880.5	7648.67	10583.9	9111.41	13280	13530.6	9567.57	11491.7	11448.5	14844.1	6218.64	10118.1
ENSG00000071189	SNX13	1324.15	965.045	807.596	1024.69	634.622	1365.05	1286.96	1164.06	1121.23	1321.91	803.839	2109.64	902.727	866.988	1487.46	1452.23	1042.28	790.274	890.265	985.195
ENSG00000071203	MS4A12	0	0	0	0	0	2.6635	0	0	0.980955	2.63067	0	0	0	0	1.04018	3.00462	0	1.87047	0	3.05961
ENSG00000071205	ARHGAP10	1992.85	30.017	481.933	102.795	175.356	37.289	189.15	630.72	160.877	314.365	383.923	1550.17	93.8615	34.5703	800.938	49.0754	327.92	81.3655	138.165	217.232
ENSG00000071242	RPS6KA2	271.994	114.064	1140.42	443.709	522.49	86.5638	170.606	84.9264	137.334	580.063	315.937	743.485	216.71	1089.88	3463.8	240.369	115.931	242.226	122.547	94.8479
ENSG00000071243	ING3	900.898	552.312	836.226	690.937	764.648	944.212	702.823	725.838	882.86	1210.11	1095.78	633.821	1122.2	878.814	751.01	1293.99	1366.88	810.849	669.2	901.055
ENSG00000071246	VASH1	338.354	206.464	733.043	780.881	754.849	96.0544	243.204	143.931	173.625	192.374	511.03	709.931	295.043	162.816	1576.4	180.401	123.116	481.738	464.516	121.247
ENSG00000071282	LMCD1	853.133	33.0187	144.341	210.144	183.706	46.6113	94.5751	120.029	362.953	64.4514	605.879	514.863	140.792	13.6462	842.545	93.1432	29.8109	293.664	80.4963	33.6557
ENSG00000071462	WBSCR22	7113.11	2997.31	5158.12	2751.12	3592.27	4300.23	2753.8	3428.76	3093.93	2353.13	3502.64	2236.03	3833.14	3170.52	1883.79	4756.31	3433.77	2937.58	3597.1	3128.48
ENSG00000071537	SEL1L	3855.68	1664.44	1180.98	2102.09	1647.39	1943.03	1646.72	1619.26	1776.51	2016.41	1501.7	3055.72	1744.72	2875.71	6076.73	2354.62	2074.62	1987.38	2251.49	1300.33
ENSG00000071539	TRIP13	560.046	1828.03	1432.68	1537.92	1389.09	2402.48	1697.25	1858.19	1838.34	1289.06	1711.66	388.673	1965.81	1532.75	1072.59	1884.9	1714.73	1662.3	2565.13	1738.75
ENSG00000071553	ATP6AP1	4107.77	1274.22	3409.32	2145.03	2856.99	1056.08	1016.22	1470.93	2194.4	1903.29	2383.52	3338.25	1893.79	1345.51	5820.84	2164.33	1538.02	1923.78	1985.98	1817.41
ENSG00000071564	TCF3	2461.22	37140	22856	28925	18741.6	29952.4	25446.3	19119.8	23335.9	17137.5	16110.8	2442.35	24166.6	21339.9	15237.6	18487.4	28862.5	17530.1	35717.5	18487.7
ENSG00000071575	TRIB2	3960.5	2219.75	943.587	2906.88	1104.62	1871.11	1592.94	1441.48	1680.38	919.419	1393.72	942.367	639.087	2337.14	1506.18	2901.46	3933.93	2167.88	1146.17	1571.11
ENSG00000071626	DAZAP1	3606.24	11532.5	10461.8	12241	13498.8	12079	11864.5	13473.9	14798.7	9967.61	13713.3	3247.17	12722.4	13075.8	9897.31	16779.8	13918.4	11648.4	14508.6	12102.3
ENSG00000071655	MBD3	2138.8	8148.1	6850.85	5818.96	7844.5	6481.63	8419.03	5490.78	6848.05	3888.13	4323.14	1983.25	4534.34	4611.5	3519.97	5464.4	3853.33	4278.7	5848.59	4430.32
ENSG00000071677	PRLH	0	0	0	0	0	0	0	0	0	0	0	0	0	0	0	0	0	0	0	0
ENSG00000071794	HLTF	776.178	6243.53	1723.75	5747.4	2472.88	9596.6	7382.42	5172.59	7183.54	5548.08	2613.48	622.669	2819.99	3337.86	3632.31	4743.29	8591.06	3899	6748.47	4694.94
ENSG00000071859	FAM50A	1345.38	433.745	1711.82	1120.33	1375.41	263.687	1094.1	1937.46	1471.43	906.266	1887.62	1390.32	1073.89	815.132	1528.02	960.476	666.881	2243.63	871.042	1584.88
ENSG00000071889	FAM3A	1527.15	804.455	1314.58	635.636	1041.4	693.842	1108.94	762.073	783.783	736.588	953.809	1959.08	778.499	675.031	714.603	576.887	454.892	1097.97	509.409	959.188
ENSG00000071894	CPSF1	2573.99	6007.89	5085.35	3543.17	4252.68	4039.2	4114.94	2673.48	3687.41	1919.07	2259.55	964.672	4236.19	4405.9	2494.35	2864.4	2952.38	2889.88	3466.15	3699.07
ENSG00000071909	MYO3B	1.3268	54.0305	0	1.9518	1.1929	57.2653	7.41765	4.52941	4.90478	13.1534	0	13.011	24.8457	2.72924	13.5223	0	2.20821	1.87047	7.20862	10.7086
ENSG00000071967	CYBRD1	1187.49	153.086	306.576	644.744	654.901	245.042	446.914	283.088	250.144	1048.32	849.83	11416.2	483.111	81.8771	3380.58	570.877	932.97	808.979	382.057	223.352
ENSG00000071991	CDH19	0	0	0	0	2.3858	0	0	2.26471	0	1.31534	0	5.57614	0	0	8.32144	1.00154	0	0	0	0
ENSG00000071994	PDCD2	1620.02	1993.13	1865.7	1518.5	1608.03	2626.21	3056.07	2200.16	2152.22	1790.17	2843.43	1986.96	2218.17	2053.3	1568.59	1957.01	2037.08	2214.64	2441.32	2192.21
ENSG00000072041	SLC6A15	0	0	21.4723	0	7.15739	0	18.5441	4.52941	0	14.4687	15.9968	57.6201	0	0	0	0	1.10411	0	0	0
ENSG00000072042	RDH11	3663.3	1358.27	2126.95	1459.95	1606.83	2009.61	2025.02	1597.75	1930.52	1506.06	1651.67	2552.01	2309.27	1939.58	1637.24	1545.38	1724.61	1541.27	1387.66	1234.55
ENSG00000072062	PRKACA	825.27	1110.63	1084.35	1701.32	1600.87	1010.8	1107.08	1639.65	1826.54	1809.9	1449.71	1907.04	1570.8	1619.35	2679.5	2321.57	1790.86	1552.49	2000.39	1268.21
ENSG00000072071	LPHN1	75.6276	212.646	653.712	213.675	195.635	94.5543	131.663	377.986	134.391	97.9886	159.204	713.444	62.4782	126.929	252.764	46.0708	84.3737	72.0131	50.4603	19.916
ENSG00000072080	SPP2	0	0	0	0	0	0	0	0	0	0	0	9.29356	0	0	0	0	0	0	0	0
ENSG00000072110	ACTN1	737.701	234.132	1697.5	1695.46	1746.4	182.45	493.274	602.412	332.544	1508.69	2615.48	6172.79	962.081	298.397	4491.5	331.51	539.908	981.997	515.416	310.55
ENSG00000072121	ZFYVE26	1382.53	1467.83	1093.9	1241.99	833.836	785.733	663.936	728.153	812.231	648.476	661.934	808.853	731.568	1138.09	2298.8	1182.82	720.982	975.451	1307.16	904.115
ENSG00000072133	RPS6KA6	6.634	0	1.1929	0	0	0	5.56324	1.13235	0	5.26134	0	27.8807	1.38032	2.72924	2.08036	0	302.525	0	0	0
ENSG00000072134	EPN2	337.007	474.268	1333.67	787.226	1908.64	452.795	862.302	385	530.697	1029.91	2339.53	3027.84	821.288	3995.6	587.701	357.55	1088.65	259.996	1547.45	1214.67
ENSG00000072135	PTPN18	1739.44	6230.02	17591.8	6372.62	3962.81	6251.24	3070.91	11562.5	10172.5	3809.21	2609.48	1498.12	4704.12	4600.58	7600.59	8858.62	7550.99	5703.07	1924.7	9478.67
ENSG00000072163	LIMS2	156.562	183.103	440.182	193.227	508.175	215.744	124.246	114.368	531.678	570.855	545.891	325.275	85.5796	913.385	237.161	394.607	153.471	135.609	199.439	234.06
ENSG00000072182	ACCN4	0	1.50085	0	0	0	3.99525	3.70883	4.52941	0.980955	0	0	0	0	0	0	0	0	0	0	0
ENSG00000072195	SPEG	10.6144	9.00509	25.051	33.1806	29.8225	5.32701	22.253	10.1912	2.94287	6.57668	31.9936	98.5118	1.38032	9.09746	34.3259	4.00616	4.41643	19.6399	10.8129	3.05961
ENSG00000072201	LNX1	82.3433	35.6477	226.573	46.7714	77.6598	34.6911	161.782	71.7832	25.0701	283.301	187.059	1522.54	43.5031	154.97	107.318	54.8352	178.513	53.4764	66.8447	34.7954
ENSG00000072210	ALDH3A2	797.407	1004.07	1611.61	1845.75	1770.26	1471.59	1639.3	1752.88	1664.68	2255.8	1883.62	7033.37	256.739	727.797	1697.57	2327.58	2462.16	663.082	2316.37	1679.73
ENSG00000072274	TFRC	7526.94	5937.35	8336.02	7742.14	7257.6	8447.3	4450.59	8339.78	5672.86	7934.1	7466.51	3795.49	6606.2	10500.3	4999.1	9075.95	5319.59	4027.12	8550.63	3334.98
ENSG00000072310	SREBF1	1581.55	1514.36	2419.21	3305.05	2594.55	870.965	2421.86	1470.93	2085.51	2203.19	1997.6	2565.02	1987.66	1058.03	1205.57	1902.92	1476.95	1241.06	1744.49	1155
ENSG00000072315	TRPC5	0	0	0	1.3012	0	1.33175	0	1.13235	0	0	0	0	1.38032	0	1.04018	0	0	0	0	0
ENSG00000072364	AFF4	2792.92	1170.66	928.08	1897.15	1296.68	977.506	1898.92	1422.23	1689.21	1919.07	1423.72	3851.25	1659.14	1828.59	3297.37	1774.73	1883.61	1757.31	2079.69	1806.7
ENSG00000072401	UBE2D1	1001.73	582.329	471.197	724.768	751.526	1181.26	1361.14	1042.9	399.249	1073.31	1075.78	1910.76	909.629	557.674	932.001	558.859	723.19	1265.37	619.941	763.373
ENSG00000072415	MPP5	1479.38	346.696	651.326	808.695	733.633	603.283	1166.43	793.779	756.317	1481.07	763.847	2399.6	851.655	798.757	914.318	860.322	1184.71	581.717	917.898	428.346
ENSG00000072422	RHOBTB1	153.909	24.0136	60.8381	113.204	70.381	38.6208	51.9236	46.4265	41.2001	303.842	77.9844	276.948	40.0292	21.8339	732.286	80.1231	45.2684	97.2645	523.826	73.4307
ENSG00000072444	ASAH2C	7.9608	0	0	0	0	0	0	0	0.980955	0	0	0	0	0	0	0	0	0	0	0
ENSG00000072501	SMC1A	8240.76	9971.63	5823.76	9058.3	7444.88	7665.56	9793.15	9500.44	11578.2	11895.9	5276.94	1819.68	9666.36	16166.2	6176.59	12807.7	10579.6	16946.5	9450.5	8387.92
ENSG00000072506	HSD17B10	5665.44	3084.24	7449.69	2300.52	4371.97	4051.19	3404.7	4310.87	4483.95	3785.53	3671.27	2715.58	2927.65	3909.18	1522.82	3338.13	4331.41	3510.87	3713.64	4765.34
ENSG00000072518	MARK2	582.465	1602.91	1118.94	1724.74	1350.36	1322.43	1249.87	1406.38	1163.41	1095.67	793.841	1972.09	1501.78	2005.08	1291.9	1564.4	1609.79	1007.25	1434.52	1685.85
ENSG00000072571	HMMR	1237.9	3208.81	1733.29	3796.9	2293.94	7375.24	6572.04	4388.99	5459.02	4281.42	2953.41	940.509	6182.44	3537.09	2712.79	5754.84	6421.49	4682.72	3458.94	5052.95
ENSG00000072609	CHFR	1269.75	771.436	1018.74	958.333	851.73	974.842	335.649	890.029	798.498	651.091	859.828	1068.76	191.864	1010.73	1203.49	1679.58	706.628	231.003	1195.43	943.89
ENSG00000072657	TRHDE	2.6536	1.50085	14.4936	0.6506	2.3858	0	0	1.13235	0	17.0994	0	56.6718	2.5324e-05	0.909746	3.12054	3.00462	2.20821	0	0	0
ENSG00000072682	P4HA2	98.1832	809.726	1288.34	251.782	271.981	470.108	146.499	138.147	94.8804	207.82	1121.75	973.929	376.826	24.5631	650.079	45.0693	120.348	119.631	209.05	36.7153
ENSG00000072694	FCGR2B	122.066	414.234	118.098	323.348	640.587	874.961	157.625	845.867	762.202	205.192	229.954	410.776	788.161	347.523	3956.84	1789.75	192.115	796.821	70.8848	373.273
ENSG00000072736	NFATC3	4871.53	4766.62	6563.18	3461.15	5739.62	3291.75	2189.58	3329.68	5340.06	3372.19	2793.91	1013.86	3761.35	7167.91	2517.12	4920.25	4449.52	2694	4176.65	3247.29
ENSG00000072756	TRNT1	1556.03	1459.66	909.72	1586.1	1201.8	2445.96	1909.9	1228.77	1262.78	1460.76	1530.12	767.146	1739.57	1673.3	1017.09	1420.76	1689.75	1157.42	2382.8	1745.56
ENSG00000072778	ACADVL	2465.2	7835.86	6786.43	4671.26	5178.34	6003.54	6872.43	4407.1	3710.95	3526.4	5430.91	6624.45	3102.95	2559.11	7286.46	5202	2022.72	1857.37	5473.75	3304.38
ENSG00000072786	STK10	5215.65	3064.73	2953.63	2513.27	2297.52	2600.91	2056.54	2443.62	1413.56	1035.17	1573.69	756.496	2168.48	2829.31	3715.52	3667.64	2076.83	2255.79	2264.71	2172.32
ENSG00000072803	FBXW11	2424.06	1865.55	1326.51	1631.7	1503.05	2186.74	2034.29	2529.68	2123.77	1996.68	1629.67	2849.41	1755.76	1940.49	2404.9	1741.68	1673.83	1675.94	1670	1444.14
ENSG00000072818	ACAP1	1363.95	4667.64	4837.23	3638.15	4734.61	3923.34	2900.3	2713.12	2597.57	2533.34	2925.41	377.319	4029.14	4435.01	1798.47	3578.5	2302.06	2241.76	2271.92	1346.23
ENSG00000072832	CRMP1	740.672	28.5161	161.837	65.3141	42.7579	25.3033	11.5169	6.79412	6.04139	5.65547	38.7777	115.758	6.90158	11.8267	68.6949	13.02	5.52053	16.8342	4.80575	3.05961
ENSG00000072840	EVC	1159.31	25.5144	45.7283	185.167	109.933	17.3128	36.6979	33.9706	26.3301	45.6426	97.1951	309.887	63.4946	18.1949	332.814	53.0816	18.7698	127.192	58.8704	12.2384
ENSG00000072849	DERL2	931.414	714.404	1138.03	1042.26	901.831	913.581	1114.5	1042.9	751.412	1037.8	1261.75	1741.61	868.219	789.659	948.644	973.496	1015.78	1186.81	1022.42	839.863
ENSG00000072858	SIDT1	323.739	103.559	232.616	89.7828	96.6248	93.2226	144.644	62.2794	24.5239	53.9287	81.9836	159.849	106.284	435.768	267.326	82.1262	57.4136	88.8474	63.6762	44.3644
ENSG00000072864	NDE1	813.284	1435.75	1042.21	1459.02	1355.2	1318.13	880.769	1555.43	1684.78	1147.78	751.372	1068.82	1486.52	2078.78	1095.17	1851.68	1821.5	1264.38	1960.64	1536.13
ENSG00000072952	MRVI1	67.6668	30.017	89.4678	130.12	64.4165	19.9763	12.9809	37.3676	20.6001	47.3521	137.972	423.787	23.4654	12.7364	320.375	15.0231	28.7068	75.7541	10.8129	12.2384
ENSG00000072954	TMEM38A	6.634	388.72	394.851	381.902	731.247	454.127	480.293	249.118	873.05	569.54	301.94	126.392	494.153	982.525	149.786	298.459	302.525	69.2074	522.625	677.704
ENSG00000072958	AP1M1	3733.62	2051.66	1963.52	1696.11	2678.06	1824.5	1520.62	2912.41	2751.58	1640.22	1791.64	1007.42	2524.6	2739.24	1729.82	2469.8	1458.53	2567.22	3179	2342.13
ENSG00000073008	PVR	98.1832	46.5263	304.191	210.144	135.99	22.6398	85.303	107.573	35.3144	263.067	285.943	1325.26	89.7206	20.0144	519.05	41.0631	45.2684	99.135	62.4747	27.5365
ENSG00000073009	IKBKG	280.132	161.892	299.956	229.551	183.129	251.819	249.53	286.94	209.443	190.724	189.374	220.593	259.473	249.443	303.813	284.864	179.746	229.291	176.217	250.894
ENSG00000073050	XRCC1	1029.6	1943.6	2252.2	1395.54	1989.76	1439.62	1129.34	1315.79	2001.15	1396.89	1365.73	570.625	1871.71	1525.64	1442.73	1672.57	1819.57	1967.74	2195.03	2097.36
ENSG00000073060	SCARB1	1438.25	2555.94	3566.78	2782.61	2358.36	1831.16	1453.86	3012.06	4565.37	2646.45	2917.42	468.396	1750.24	4959.02	1489.54	2269.49	3553.02	719.196	4420.09	2871.44
ENSG00000073067	CYP2W1	1.3268	0	13.1219	1.9518	0	0	0	0	0	0	1.9996	13.011	0	0	0	0	0	0	0	1.52981
ENSG00000073111	MCM2	8345.58	9844.06	7642.94	7645.85	7802.75	10745.9	6442.23	11443.6	10132.3	7193.57	6052.79	1079.91	8578.67	8825.44	4812.91	13170.2	12933.5	10530.8	15785.7	10794.3
ENSG00000073146	MOV10L1	2.6536	0	3.57871	7.8072	5.96449	1.33175	0	1.13235	2.94287	3.94601	9.998	11.1523	0	0.909746	24.9643	1.00154	0	3.74094	2.40287	1.52981
ENSG00000073150	PANX2	3.9804	4.50254	5.96452	23.4216	20.2793	0	7.41765	5.66176	1.96191	11.838	39.992	122.675	6.90158	0	12.4822	2.00308	2.20821	0.935236	0	0
ENSG00000073169	RP3-402G11.5	719.126	2086.18	3224.42	1397.49	1964.7	1486.23	1665.26	842.47	1326.25	1206.16	1413.55	762.072	865.459	917.933	486.804	1153.77	713.253	773.44	923.905	1138.18
ENSG00000073282	TP63	193.713	10.5059	1133.26	29.9276	613.15	22.6398	1159.01	455.206	9.80955	2199.24	597.88	11689.4	103.524	19.1047	26.0045	80.1231	81.7039	35.539	60.0718	12.2384
ENSG00000073331	ALPK1	342.315	1126.72	454.7	506.147	665.714	791.305	338.026	442.75	600.894	357.935	368.136	548.32	647.574	204.051	1150.79	382.845	500.454	594.939	523.971	681.48
ENSG00000073350	LLGL2	228.21	220.625	405.587	132.072	374.57	129.18	472.875	269.5	129.486	389.339	553.889	2652.38	138.032	179.22	150.826	79.1216	184.386	130.933	81.6977	172.868
ENSG00000073417	PDE8A	310.471	1184.17	443.76	526.986	271.981	1064.07	370.883	480.117	342.353	927.311	707.858	706.311	299.529	522.194	1389.68	436.671	291.484	590.134	525.028	367.153
ENSG00000073464	CLCN4	555.929	231.131	683.534	197.132	279.138	267.682	252.2	243.456	373.744	140.741	255.949	52.044	575.592	772.374	508.648	611.941	362.147	87.9122	174.208	400.809
ENSG00000073536	NLE1	891.61	2257.28	1704.66	1372.77	1698.69	2852.61	1535.45	1558.12	1766.7	1010.18	1385.72	516.722	1257.47	2229.79	1205.57	1300	2095.59	1885.44	2110.92	2620.56
ENSG00000073578	SDHA	2052.56	5959.87	9685.19	3396.13	4561.64	5562.73	3475.17	4877.04	3854.17	5249.5	5246.95	1446.08	4858.71	6379.14	3092.45	4126.34	3908.54	3218.15	4769.7	2853.09
ENSG00000073584	SMARCE1	7207.47	4501.04	5266.78	3954.57	4065.5	6330.71	4964.25	5663.18	5480.61	4643.45	4010.34	3736.2	5413.6	6040.71	3832.68	4759.43	6027.32	4419.83	5064.06	4247.74
ENSG00000073598	FNDC8	67.6668	99.056	48.9091	48.795	35.787	42.616	66.7589	23.7794	34.3334	10.5227	17.9964	14.8697	38.6489	50.9458	21.8438	35.0539	41.9561	10.2876	22.8273	15.2981
ENSG00000073605	GSDMB	1187.49	1649.43	801.632	784.623	226.651	516.72	376.446	175.515	181.477	147.318	253.949	91.0769	231.893	690.497	438.956	431.663	73.9752	332.944	371.244	119.325
ENSG00000073614	KDM5A	2965.4	3731.11	2419.23	2692.79	2094.71	2811.33	2303.18	2428.91	3087.1	2566.27	1539.69	1529.78	2632.26	3551.74	2788.72	3715.63	3457.14	2277.28	3301.61	2436.98
ENSG00000073670	ADAM11	1.3268	39.022	20.2794	22.771	25.0509	27.9668	33.3794	9.05882	16.6762	2.63067	27.9944	20.4458	12.4229	17.2852	7.28126	7.01078	17.6657	7.48189	27.633	16.8279
ENSG00000073711	PPP2R3A	118.085	21.0119	87.082	59.2046	60.8378	23.9715	146.499	50.9559	25.5048	173.624	81.9836	1091.06	33.1276	15.4657	107.138	39.06	39.7478	32.7332	40.8489	26.0067
ENSG00000073712	PLEKHC1	299.857	48.0271	106.168	398.818	224.265	70.5828	144.644	88.3235	64.7431	106.542	419.916	812.258	138.032	40.9386	981.929	112.172	70.6628	258.125	118.942	45.8942
ENSG00000073734	ABCB11	0	1.50085	1.1929	0	0	1.33175	1.85441	2.26471	0	0	0	7.43485	1.38032	1.81949	0	0	0	0	0	0
ENSG00000073737	DHRS9	51.7452	31.5178	677.57	92.3852	181.321	30.6303	376.446	324.985	39.2382	559.017	617.876	4782.47	59.3536	33.6606	978.809	360.554	89.4327	54.2437	116.539	81.0797
ENSG00000073754	CD5L	1703.61	187.606	93.0465	12.3614	13.1219	183.782	24.1074	22.6471	25.5048	2.63067	0	7.43485	0	43.6678	9.36162	33.0508	4.41643	3.74094	14.4172	174.398
ENSG00000073756	PTGS2	130.026	7.50424	64.4168	560.166	25.0509	2.6635	126.1	89.4559	3.92382	306.473	3439.31	421.928	2089.8	2.72924	138.344	3.00462	76.1834	8.41712	6.00718	7.64903
ENSG00000073792	IGF2BP2	22.5556	6.00339	64.4168	76.7708	58.452	2.6635	38.9427	48.6912	14.7143	77.6048	155.969	440.515	24.8457	4.54873	402.549	18.0277	69.5587	41.1504	10.8129	16.8279
ENSG00000073803	MAP3K13	327.296	300.159	684.958	564.766	406.311	577.365	322.676	97.8255	56.541	273.718	488.924	2217.31	116.956	364.024	626.818	552.242	405.233	435.99	647.605	46.6832
ENSG00000073849	ST6GAL1	3591.65	10075.2	7776.54	7221.66	9864.08	9885.59	9066.23	7744.16	15627.6	10325.4	6970.61	1929.34	14396.7	14349.4	6702.92	10217.7	9638.85	5927.52	19341.9	11077.3
ENSG00000073861	TBX21	27.8628	30.017	34.5942	84.578	90.6603	17.3128	42.6515	185.706	175.591	48.6674	57.9884	31.5981	70.3962	53.675	136.264	241.371	16.5616	69.2074	75.6905	102.497
ENSG00000073905	VDAC1LP	1241.89	2054.66	1732.1	1759.87	1841.84	1941.69	1509.49	2530.81	2253.25	1895.4	1857.63	1223.03	2383.81	3239.6	1532.18	2071.18	3494.5	2176.29	3192.22	2880.62
ENSG00000073910	FRY	4229.74	473.811	118.098	966.764	214.722	277.004	79.7398	11.3235	237.391	155.21	191.962	373.601	550.746	45.4873	219.478	194.299	87.2244	107.552	38.446	732.777
ENSG00000073921	PICALM	3719.02	3094.69	2822.41	3948.49	3207.7	2965.8	3017.13	3553.32	4174.95	4572.1	4351.12	5693.24	4073.31	3385.16	8072.83	5093.83	4855.86	4534.02	4444.11	3904.06
ENSG00000073969	NSF	2897.73	1694.46	1704.66	1184.09	1289.52	1904.4	1746.86	2988.28	2358.22	2354.45	1121.78	1522.29	1921.4	1902.28	1657.01	1847.84	1950.96	2019.17	3098.51	2111.13
ENSG00000074047	GLI2	9.2876	7.50424	14.3149	11.7108	22.6651	3.99525	11.1265	6.79412	2.94287	21.0454	17.9964	61.3375	2.76063	0	55.1295	3.00462	3.31232	9.35236	4.80575	6.11922
ENSG00000074054	CLASP1	1328.13	2195.74	1202.45	1487.92	1294.3	1245.19	964.295	1284.09	1361.57	1164.07	911.818	959.096	1416.2	1713.05	1706.93	1692.6	1404.42	1372.93	1600.31	1309.51
ENSG00000074071	MRPS34	2847.31	3040.72	5762.92	2855.48	4561.64	2904.55	4215.08	3569.18	3917.94	3368.57	4593.08	2321.53	3269.97	2783.82	1426.09	3382.2	3008.69	4653.73	2738.07	4381.36
ENSG00000074181	NOTCH3	222.902	292.665	978.182	1217.27	806.4	115.862	389.427	276.294	83.3812	828.661	953.809	5516.66	138.032	40.0288	970.487	119.183	184.386	199.205	57.669	27.5365
ENSG00000074201	CLNS1A	3632.78	6255.53	4467.43	4119.6	4701.21	7772.1	4710.21	5810.1	2525.96	5542.82	5672.87	3970.21	4733.11	5092.76	4396.84	5468.4	5765.65	6216.51	5343.99	7517.46
ENSG00000074211	PPP2R2C	1.3268	1.50085	215.916	5.2048	277.945	2.6635	432.078	181.176	0	731.326	579.884	8659.74	44.1701	7.27797	6.24108	0	29.8109	1.87047	1.20144	0
ENSG00000074219	TEAD2	128.7	48.0271	403.202	230.312	582.135	42.616	114.974	55.4853	65.724	217.03	283.943	834.562	96.6222	709.602	289.17	66.1016	57.4136	150.573	98.5178	35.1855
ENSG00000074266	EED	1624	1993.13	1690.35	2815.8	3447.48	3706.26	4057.46	3845.47	3570.68	3360.68	2885.42	1026.01	3245.12	2216.14	1486.42	4782.35	3965.95	3377.14	2943.52	3816.86
ENSG00000074276	PCDH24	0	10.5059	7.15743	5.85625	0	6.65876	3.70883	1.13235	3.93111	0	5.21797e-270	7.43485	2.76063	2.74514	1.05839	4.02155	2.21857	0	1.20144	0
ENSG00000074317	SNCB	1.3268	108.767	20.2248	0	63.1456	102.545	83.4486	2.15299	122.619	199.767	77.9844	18.5871	81.4387	68.2309	16.4638	354.417	154.575	0.935236	9.61149	0
ENSG00000074319	TSG101	3486.83	1697.46	3305.54	1774.19	2215.21	3092.33	2471.93	3485.38	2559.31	3181.8	2767.45	4167.23	2793.76	2137.9	1864	2588.98	3023.04	3052.61	1867.03	2591.49
ENSG00000074356	C17orf85	711.165	1769.5	932.851	1858.76	1227.49	1448.95	1248.02	1588.69	2082.57	1328.49	1175.76	797.388	1835.82	1936.85	1426.09	1387.13	2023.83	1920.04	1483.77	1564.99
ENSG00000074370	ATP2A3	4367.83	12370	15418.3	13419.3	17558.3	9540.67	10870.6	18956.7	17836.7	10550.3	10433.9	1724.89	16795.7	26892.1	5602.41	25547.3	12338.4	9747.03	8726.04	19436.2
ENSG00000074410	CA12	6.634	19.511	648.94	446.962	334.012	9.32226	244.783	82.6617	26.4858	516.927	635.873	4211.84	327.135	0	800.938	9.01385	52.9971	47.697	1.20144	1.52981
ENSG00000074416	MGLL	919.473	1044.59	1934.89	915.394	1451.76	876.292	1383.39	942.117	718.059	1406.09	1141.77	9334.46	499.675	319.321	4229.37	935.438	241.799	803.367	1281.93	950.009
ENSG00000074527	NTN4	31.8432	12.0068	84.6962	43.5902	69.1881	19.9763	81.5942	47.5588	20.6001	96.0195	153.969	795.529	34.5079	5.45847	193.473	18.0277	55.2053	73.8836	32.4388	13.7682
ENSG00000074582	BCS1L	663.4	2190.2	2015.27	1534.93	1757.7	2030.5	1730.22	1553.74	1613.23	1132.86	1489.7	766.557	1555.93	1726.37	931.792	1622.51	1261.56	1818.02	2011.82	2344.93
ENSG00000074590	NUAK1	135.334	40.5229	138.377	237.469	119.29	25.3033	114.974	71.3382	74.5526	64.4514	161.968	548.32	59.3536	19.1047	421.273	56.0862	39.7478	369.418	68.4819	47.424
ENSG00000074603	DPP8	1992.85	1667.44	986.532	2037.68	1149.95	1539.5	1520.62	1479.98	1593.07	1896.71	1217.76	1271.36	1747.48	1988.7	2154.21	2066.18	1849.38	1552.49	1781.73	1407.42
ENSG00000074621	SLC24A1	164.036	183.844	113.888	227.858	144.027	110.248	160.07	81.3845	327.136	121.644	129.229	239.955	93.3415	247.979	423.719	127.69	156.787	134.036	157.589	168.05
ENSG00000074657	ZNF532	196.366	1610.41	800.439	1404.64	672.795	957.529	1097.81	728.103	865.203	919.419	623.875	1198.87	848.895	1260	1433.37	756.162	866.724	713.585	1342	1268.21
ENSG00000074660	SCARF1	144.621	79.5449	134.798	407.926	264.824	57.2653	113.119	80.397	61.8002	105.227	329.934	321.557	169.779	30.0216	408.791	77.1185	48.5807	155.249	126.151	94.8479
ENSG00000074695	LMAN1	5166.56	2342.82	2184.21	3542.52	2842.68	3224.17	2952.23	2474.19	1244.83	4232.75	3223.36	5512.94	3410.76	3975.59	4272.02	3042.68	4166.9	3128.36	4919.88	2729.17
ENSG00000074696	PTPLAD1	3397.94	3938.23	2220	3211.36	2438.28	5313.69	4357.87	3438.95	4479.04	3536.94	3237.35	2440.49	4902.89	3773.63	3580.3	4245.53	3692.13	2888.01	5138.55	3465.01
ENSG00000074706	IPCEF1	11913.3	19.511	19.0865	50.7468	51.2946	41.2843	25.9618	40.7647	30.4096	40.7754	85.9828	105.947	92.4812	109.169	233	101.155	3.31232	80.4303	85.302	70.371
ENSG00000074755	ZZEF1	1099.92	3148.78	1442.22	2161.29	1692.72	1479.58	1835.87	1581.9	1854.99	928.627	973.805	931.215	1521.11	3005.8	3369.14	1719.64	1292.91	1736.73	1826.18	1799.05
ENSG00000074771	NOX3	0	0	0	0	0	0	0	1.13235	0	0	0	0	0	0	0	0	0	0	1.20144	0
ENSG00000074800	ENO1	45424.3	72304.8	155675	37325.5	98322.3	70938.4	47356.1	76100.9	77381.7	52758.1	60137.9	33666.9	63455.9	86944.4	37291.5	70434.3	85410.4	55908.4	54884	62015.3
ENSG00000074803	SLC12A1	0	1.50085	0	1.3012	0	0	1.85441	0	0	0	0	0	0	1.81949	0	0	1.10411	0	0	0
ENSG00000074842	C19orf10	1464.79	1193.17	2596.95	1444.98	2667.32	1309.11	1572.54	2531.94	2052.16	1632.33	3201.36	3503.67	2142.25	1929.57	1982.58	1817.79	1307.26	2238.95	2829.38	1929.08
ENSG00000074855	ANO8	200.347	358.703	334.013	337.011	224.265	129.18	274.453	95.1176	97.1146	127.588	191.962	788.094	110.425	120.086	194.514	99.1524	64.0382	37.4094	169.403	102.497
ENSG00000074935	TUBE1	114.105	511.502	414.672	533.794	449.598	1175.79	780.41	482.913	374.725	460.185	511.898	254.644	681.585	645.409	565.629	608.73	641.153	843.29	720.7	566.758
ENSG00000074964	ARHGEF10L	96.8564	94.5534	305.384	424.191	462.845	78.5733	218.821	139.279	76.5145	545.864	389.922	1232.33	209.808	35.4801	809.26	97.1493	661.36	245.967	243.892	76.4903
ENSG00000074966	TXK	573.178	51.0288	7.15743	16.9156	7.15739	27.9668	24.1074	5.66176	0.980955	14.4687	17.9964	44.6091	20.7048	40.9386	50.9688	13.02	1.10411	7.48189	7.20862	6.11922
ENSG00000075035	WSCD2	1.3268	0	1.1929	2.6024	1.1929	0	0	2.26471	0	0	0	13.011	1.38032	0.909746	0	0	0	4.67618	1.20144	0
ENSG00000075043	KCNQ2	47.7648	0	0	0	0	1.33175	0	1.13235	0	0	0	0	0	0	0	0	5.52053	0	1.20144	0
ENSG00000075073	TACR2	6.634	0	10.7361	6.506	15.5077	3.99525	9.27206	2.26471	2.94287	2.63067	1.9996	3.71743	4.14095	3.63898	38.4866	6.00924	8.83286	6.54665	8.41006	13.7682
ENSG00000075089	ACTR6	2203.82	1274.22	1345.6	1353.9	1468.46	2783.36	3041.24	2135.62	1452.79	1938.8	1575.68	1514.85	2125.69	1358.25	1144.2	2148.3	2475.41	1911.62	2204.64	1993.34
ENSG00000075131	TIPIN	319.759	735.415	687.113	720.214	875.588	878.956	864.156	977.22	915.231	883.905	901.82	347.579	1134.62	800.576	413.991	1064.64	1119.56	1184.94	1042.85	1240.67
ENSG00000075142	SRI	6998.87	2368.27	4208.56	1803.46	3020.42	4242.96	2470.08	4273.48	2410.21	3676.34	3171.34	3263.9	3090.53	2979.4	2164.6	2258.45	3495.6	3846.61	2287.54	4590.95
ENSG00000075151	EIF4G3	2527.56	5141.91	1909.84	4525.57	2506.28	3672.97	3831.22	2676.88	4305.41	2265.01	2665.47	1657.97	3279.63	4717.94	4353.15	3186.9	3700.97	2830.02	4195.42	3039.72
ENSG00000075188	NUP37	1800.47	1398.79	1532.88	1325.27	1747.6	1919.05	2080.65	2119.76	1839.29	2024.3	2609.48	1131.96	1744.72	1654.83	971.528	3078.73	2303.17	2456.86	2240.68	2326.83
ENSG00000075213	SEMA3A	128.7	15.0085	29.8226	91.084	63.2236	19.9763	59.3412	11.3235	15.6953	32.8834	17.9964	48.3265	57.9733	11.8267	178.911	70.1078	12.1452	65.4665	219.863	48.9538
ENSG00000075218	GTSE1	647.452	2873.01	2042.33	2768.14	2814.35	3239.41	2261.55	3795.4	2622.79	2498.12	1891.99	440.493	3438.59	3036.07	1362.79	3440.45	3565.19	2554.3	3312.36	2562.56
ENSG00000075223	SEMA3C	25.2092	10.5059	42.9446	167.204	193.25	27.9668	111.265	86.0588	41.2001	198.616	141.972	656.126	129.75	2.72924	1796.39	48.0739	43.0602	152.443	52.8632	21.4173
ENSG00000075234	TTC38	286.589	85.5483	312.541	482.745	702.617	94.5543	369.028	545.794	166.762	409.069	275.945	728.615	218.09	209.242	1082.83	282.434	589.593	909.984	579.093	544.611
ENSG00000075239	ACAT1	1033.58	5548.63	3983.11	4453.35	3669.36	6914.45	4775.11	4600.75	4771.37	4305.09	4223.16	1618.94	3605.39	4648.8	2586.93	3008.62	5420.06	4194.53	4577.47	5511.89
ENSG00000075240	GRAMD4	865.074	3325.88	2143.65	1949.85	2428.74	2473.06	2442.26	328.382	1246.79	1590.24	1419.72	1472.1	2310.65	2571.85	1859.84	1696.61	1149.38	332.944	1346.81	1554.28
ENSG00000075275	CELSR1	168.504	561.317	974.603	336.36	820.714	239.715	471.021	170.985	180.496	1312.7	557.888	2012.99	336.797	442.136	1317.91	336.517	998.113	180.5	60.0718	290.663
ENSG00000075290	WNT8B	0	3.0017	4.77162	2.6024	11.929	0	0	1.13235	5.88573	7.89201	0	0	0	6.36822	2.08036	8.01231	12.1452	1.87047	14.4172	7.64903
ENSG00000075292	ZNF638	4803.02	6606.73	3600.19	4044.13	2854.61	3594.4	4278.13	2675.75	3389.2	2824.02	2657.47	1788.08	2675.05	3614.42	3609.42	3550.46	4313.75	2773.91	2536.23	2926.52
ENSG00000075303	SLC25A40	2479.79	1329.05	689.499	1392.39	1469.62	2485.01	2271.66	1740.41	1339.06	2614.79	1501.7	871.215	2056.67	1918.46	1305.23	1892.27	2694.94	1861.33	952.739	1641.1
ENSG00000075336	C18orf55	851.806	1038.59	1572.25	1371.46	1641.43	2026.93	1298.09	1726.84	1596.01	1528.42	1779.64	912.628	1671.56	1571.13	1132.76	2367.64	2391.5	1755.44	1432.11	1427.31
ENSG00000075340	ADD2	10.6144	238.635	4.77162	9.1084	15.5077	480.762	79.7398	2.26471	3.92382	49.9827	9.998	29.7394	2.76063	6.36822	3.12054	1.00154	4.41643	7.48189	27.633	0
ENSG00000075388	FGF4	0	0	0	0	0	0	0	0	0	0	0	0	0	0	0	0	0	0	0	0
ENSG00000075391	RASAL2	165.85	24.0136	262.439	272.601	187.285	26.635	407.971	117.765	42.1811	394.601	385.923	2524.13	78.6781	8.18771	549.215	56.0862	43.0602	90.7179	82.8991	44.3644
ENSG00000075399	C16orf7	95.5296	231.131	249.317	249.83	271.981	51.9383	242.928	126.823	95.1527	211.769	507.898	875.454	208.428	77.3284	281.889	80.1231	52.9971	114.099	57.669	59.6624
ENSG00000075407	ZNF37A	906.205	1394.29	1172.63	1612.19	961.476	756.435	843.758	781.323	1247.78	1210.11	889.822	381.036	1109.77	1911.38	1368.88	1460.24	1058.84	752.865	1267.52	1084.63
ENSG00000075413	MARK3	2169.32	3126.27	2460.96	2713.65	2290.37	2712.78	2267.95	2501.37	2349.39	2124.27	2367.53	2065.03	2375.53	2792.01	2524.52	2268.49	2653.17	2378.3	2768.11	2267.17
ENSG00000075415	SLC25A3	14896	20516.6	25642.7	11402.4	17467.6	17997.3	12840	25205	19511.2	16385.1	18994.2	12405	15603.1	20613.9	11211.1	24928.3	21790.7	18723.4	25292.6	24259.7
ENSG00000075420	FNDC3B	451.112	255.144	322.084	1178.24	943.583	265.019	445.059	317.059	472.82	860.229	1241.75	1252.77	770.217	716.88	2935.39	402.619	479.182	728.549	872.243	357.974
ENSG00000075426	FOSL2	509.491	111.063	1109.4	942.719	1258.51	71.9146	1242.46	618.264	189.324	1757.29	2733.45	11252.6	628.044	91.8843	2843.85	135.208	388.646	374.094	225.87	163.689
ENSG00000075429	CACNG5	2.6536	0	1.1929	8.4578	0	0	0	0	0	0	0	0	0	0	0	0	0	0	1.20144	1.52981
ENSG00000075461	CACNG4	2.6536	1.50085	1.1929	0.6506	1.41776	2.6635	0	0	0	1.31534	1.9996	9.29356	0	0	0	1.00154	0	0	0	0
ENSG00000075539	FRYL	3545.21	2534.93	1645.02	2500.91	1765.49	1777.89	2026.87	2246.59	2092.38	1721.77	1413.72	1559.46	2059.43	3548.01	2227.02	2350.61	2361.68	2079.03	1763.71	1806.7
ENSG00000075568	TMEM131	1210.56	2570.95	1192.91	2418.93	1632.03	1779.44	997.787	2283.16	3912.29	2038.15	850.689	1304.97	1682.69	3946.27	2264.38	2804.76	4079.45	1038.13	1401.74	2585.31
ENSG00000075618	FSCN1	302.511	96.0543	885.135	819.756	1041.4	67.9193	254.055	432.559	190.305	722.119	1441.71	5079.86	260.88	171.942	965.287	189.291	239.591	366.612	242.69	192.755
ENSG00000075624	ACTB	191530	179341	144122	134283	239647	177777	106872	228389	185817	196846	236329	97993.2	189228	223547	121597	227045	215515	189336	109481	144586
ENSG00000075643	MOCOS	14.5948	9.00509	292.262	13.012	39.3657	2.6635	14.8353	27.1765	9.80955	84.1815	59.988	394.047	15.1835	0	28.0848	6.00924	8.83286	8.41712	1.20144	1.52981
ENSG00000075651	PLD1	3482.85	39.022	604.803	215.999	275.56	33.2938	626.792	201.559	93.1908	647.145	419.916	3408.88	118.707	33.6606	623.068	142.219	71.7669	98.1997	293.151	113.206
ENSG00000075673	ATP12A	0	0	0	0	0	0	3.70883	1.13235	0.980955	17.0994	0	336.427	0	0	0	0	0	0	2.40287	0
ENSG00000075702	WDR62	266.687	2952.17	2555.2	2624.52	2049.4	1579.46	2036.15	2273.76	1431.21	881.275	1399.72	254.644	1637.06	1678.48	904.956	2070.18	1826.19	2097.73	3488.97	1560.4
ENSG00000075711	DLG1	1700.96	2350.32	1295.49	2517.14	1723.74	2973.77	2525.7	2253.38	1981.52	2538.59	1815.6	3548.28	2132.59	2257.99	1956.58	2283.51	3253.8	2375.5	3648.71	2111.13
ENSG00000075785	RAB7A	18140	4790.71	7549.89	8136.4	8696.23	8148.99	6340.24	8825.56	8321.44	9199.45	8664.27	16479.3	8429.59	7260.68	12714.1	10514.2	8971.97	9545.95	13482.5	10650.5
ENSG00000075790	BCAP29	2608.49	508.326	828.291	1064.01	966	622.005	1369.36	580.897	1154.53	902.635	1298.53	4749.72	1719.18	909.943	1801.59	1092.55	1239.63	1275.66	945.413	449.19
ENSG00000075826	SEC31B	1869.46	1259.21	862.47	1075.44	537.997	487.421	1149.74	358.956	149.105	309.104	331.934	120.816	433.419	575.869	675.076	244.376	191.01	352.584	350.82	390.1
ENSG00000075856	SART3	3603.59	5386.54	3553.66	3670.03	3256.61	4168.38	2562.8	4447.88	5034.26	2466.25	2727.45	959.096	3949.09	4467.76	2806.4	6364.78	4160.27	3417.35	6040.82	3770.97
ENSG00000075884	ARHGAP15	10363.6	2941.66	4065.42	1850.31	4009.33	5418.9	1982.37	3554.45	5325.61	3183.11	2631.47	695.159	3666.12	4319.47	2111.56	3707.7	3995.76	2229.6	1885.05	2443.1
ENSG00000075886	TUBA3D	2.6536	13.5076	4.77162	7.1566	3.5787	1.33175	3.70883	4.52941	0.980955	0	1.9996	1.85871	0	6.36822	2.08036	4.00616	4.41643	2.80571	1.20144	6.11922
ENSG00000075891	PAX2	0	0	0	0.6506	0	0	0	0	1.96191	1.31534	1.9996	1.85871	0	0.909746	0	26.04	0	0	0	0
ENSG00000075914	EXOSC7	3009.18	2585.96	4772.81	2311.58	3306.72	3523.81	2418.15	3076.6	2742.75	2630.67	3389.32	2236.03	2595	3679.92	1648.68	2512.86	3132.35	2726.21	3995.98	3390.05
ENSG00000075945	KIFAP3	765.564	678.383	390.08	385.155	814.75	805.71	361.611	739.426	381.592	1257.46	269.946	1141.25	104.904	743.262	497.206	913.404	475.87	633.155	416.899	278.425
ENSG00000075975	MKRN2	1628.96	1160.35	993.617	1186.04	1192.9	1647.33	1316.63	1471.96	1590.1	1478.39	1193.71	1347.61	1414.69	1703.99	1136.05	1279.98	1455.21	1188.71	2012.49	1811.37
ENSG00000076003	MCM6	7698.1	8445.27	7997.23	10213.8	7466.35	9894.91	8769.52	11424.3	10187.2	9298.1	8200.36	1408.9	11140.5	6846.75	6307.65	14953	13972.5	12771.6	10454.9	11221.1
ENSG00000076043	REXO2	1304.24	1235.2	2563.55	1520.45	4234.79	1994.96	1947.13	1584.16	2352.33	3831.57	3411.32	8564.95	2135.35	3183.2	1502.02	1275.96	2261.21	1666.59	1827.39	3261.55
ENSG00000076053	RBM7	1147.68	691.891	666.834	796.334	1169.04	1664.69	1639.3	868.514	1167.34	1905.92	1341.73	2386.59	1512.83	1277.28	961.126	1083.67	1462.94	1136.31	818.178	1259.03
ENSG00000076067	RBMS2	925.861	280.004	442.274	410.543	240.293	151.083	429.673	281.489	357.543	487.893	740.579	2305.25	89.6394	252.251	1173.13	141.138	263.895	203.82	275.396	73.9349
ENSG00000076108	BAZ2A	5048.72	4429.66	2606.79	4937.39	3513.76	2686.88	2429.83	2815.5	4692.42	3760.64	2720.73	2730.01	3755.92	5349.96	4146.35	6438.98	3377.45	2899.29	7890.77	3218.21
ENSG00000076201	PTPN23	952.643	1808.52	1269.25	1532.16	1208.41	916.245	1034.76	1107.44	1281.13	694.497	787.842	1232.33	1253.33	1524.73	1511.38	1183.82	1053.32	1530.05	1849.01	1005.08
ENSG00000076242	MLH1	1927.84	1886.57	2531.34	2208.14	2512.24	2775.37	2258.67	4109.31	3061.56	2863.48	2627.47	1040.88	3467.36	2902.09	2187.5	4674.18	3973.68	4433.02	5125.33	3084.09
ENSG00000076248	UNG	3975.09	1981.12	2542.08	3078.64	2749.63	2004.29	1941.57	4338.04	3087.07	3414.61	3021.4	1522.29	2077.38	2644.63	2126.13	5471.41	7074.01	3669.86	5699.62	3307.44
ENSG00000076258	FMO4	75.6276	73.5415	115.712	47.4938	116.904	66.5876	155.771	215.147	197.172	226.238	145.971	269.513	129.75	98.2525	149.786	148.228	149.054	95.394	91.3092	313.61
ENSG00000076321	KLHL20	582.465	633.358	355.486	595.299	405.586	839.003	404.262	580.897	414.944	670.821	461.908	624.528	531.422	678.67	580.42	635.977	596.218	447.043	509.409	595.094
ENSG00000076344	RGS11	3.9804	4.50254	8.35033	38.3854	22.6651	5.32701	12.9809	6.79412	3.12805	7.89201	35.9928	67.7727	12.4229	0.909746	9.79885	19.0292	7.72875	11.9061	2.40287	3.05961
ENSG00000076351	SLC46A1	246.076	263.009	193.026	508.979	363.966	196.513	186.058	269.968	145.981	52.1913	322.964	128.009	125.738	105.372	1128.01	251.058	321.763	507.337	242.091	379.899
ENSG00000076356	PLXNA2	65.0132	21.0119	239.774	236.168	189.671	15.981	144.644	83.7941	18.6382	181.516	201.96	1596.63	52.452	5.45847	263.165	24.0369	43.0602	79.495	20.4244	3.05961
ENSG00000076382	SPAG5	1874.39	7682.01	5253.51	4109.03	3238.62	4918.09	4363.28	4515.75	3885.48	3435.66	2385.45	427.456	4393.25	3980.94	2028.11	3977.1	5152.71	3507.1	4152.08	3740.22
ENSG00000076513	ANKRD13A	2997.24	5488.6	7520.07	6699.22	3077.68	5635.97	8305.92	13863.4	9546.66	5640.16	3667.27	3353.12	3533.61	4250.33	6036.16	10925.8	7138.05	4896.89	10176.2	9706.62
ENSG00000076554	TPD52	757.603	6897.9	4846.77	6360.91	6463.13	11186.7	6913.25	9949.98	15892.5	13834.7	6750.65	4284.33	7256.33	8557.07	4650.64	9546.67	17679	9136.32	8168.57	15409.7
ENSG00000076555	ACACB	2160.03	658.872	1291.92	372.143	282.717	323.616	183.587	318.191	464.973	284.112	255.949	111.523	258.119	411.205	1238.85	479.737	496.848	746.318	358.028	258.537
ENSG00000076604	TRAF4	1371.91	2539.43	3786.28	2071.51	3971.16	3626.36	2963.35	3147.94	3514.76	3172.59	3179.36	1994.4	3160.93	4382.25	1191.01	4601.07	1004.74	1358.9	3120.13	2173.85
ENSG00000076641	PAG1	681.975	1256.21	187.286	686.383	369.799	1163.95	893.827	1003.26	1115.35	414.331	401.92	187.73	949.658	1250.9	1232.61	1323.03	1109.63	573.299	943.128	1196.31
ENSG00000076650	GPATCH1	441.825	631.857	673.991	601.805	501.017	700.501	387.572	628.456	575.821	565.594	367.926	250.926	433.419	701.414	577.3	575.885	761.834	555.53	872.243	579.796
ENSG00000076662	ICAM3	5674.73	3160.79	4745.37	2389	3126.59	4674.45	2045.42	2090.32	1456.72	236.76	3751.25	644.973	1312.68	5331.11	990.251	1383.13	2135.34	436.755	807.366	4174.84
ENSG00000076685	NT5C2	1294.96	4194.87	3123.02	4115.69	2989.4	4085.81	3927.65	3598.62	4171.02	5237.66	4575.08	7027.79	4459.8	3485.24	3950.6	4277.57	4455.07	5198.97	3795.34	4191.67
ENSG00000076706	MCAM	1370.58	118.567	1270.44	1620.64	1108.2	91.8908	257.763	209.485	196.191	427.484	1645.67	4360.54	491.393	132.823	737.487	52.08	166.72	700.491	201.841	68.8412
ENSG00000076716	GPC4	118.085	4.50254	41.7517	17.5662	84.6958	13.3175	20.3985	6.79412	11.7715	173.624	39.992	165.425	38.6489	21.8339	394.228	43.0662	19.8739	107.552	84.1006	48.9538
ENSG00000076770	MBNL3	1507.25	1858.05	792.089	1927.08	962.669	2330.56	1674.53	963.632	2455.33	1211.42	891.822	1381.02	1822.02	4281.26	1631	1103.7	2190.55	2014.5	801.358	1101.46
ENSG00000076826	KIAA1543	3.9804	249.141	281.525	284.963	190.864	103.877	185.441	199.294	221.696	195.985	309.938	1366.15	23.4654	46.397	3.12054	40.0616	398.583	16.8342	10.8129	18.3577
ENSG00000076864	RAP1GAP	372.831	3.0017	26.2439	2.6024	21.4722	2.6635	48.2147	15.8529	2.94287	63.1361	45.9908	224.904	5.52127	5.45847	0	0	0	0	1.20144	4.58942
ENSG00000076924	XAB2	1034.9	2922.15	2558.78	1590.07	2599.33	2303.93	1641.16	1859.32	1671.55	1438.98	1689.66	726.757	1685.37	2482.7	1572.75	1600.46	1896.86	2135.14	3522.61	2394.15
ENSG00000076928	ARHGEF1	5908.24	9650.45	6858.01	8917.77	7635.74	6428.36	7265.59	6514.42	5983.83	4616.83	6524.69	1763.92	6451.6	6372.77	5579.52	7353.3	5544.82	7639.94	5965.13	6045.79
ENSG00000076944	STXBP2	1512.55	2737.55	2268.9	1913.41	2502.7	1908.4	1264.71	1690.6	2339.58	1640.22	2155.57	1468.38	1421.73	2181.57	2999.88	2033.12	2093.39	2454.06	2163.79	1763.87
ENSG00000076984	MAP2K7	785.466	1978.12	1664.1	2323.94	1974.25	1944.36	1648.57	1632.85	2244.43	1435.03	1649.67	973.966	2076	2230.7	1718.38	2140.29	1682.66	1730.19	2628.74	1838.83
ENSG00000077009	ITGB1BP3	0	0	0	0	3.5787	0	0	0	0	0	0	0	0	0	0	0	1.10411	0	1.20144	0
ENSG00000077044	DGKD	953.97	6925.16	3968.95	1815.58	4574.76	4644.73	3339.54	2382.49	5711.56	2787.92	2637.1	345.721	3043.28	7762.25	2196.68	2159.88	2833.96	851.064	2510.29	4486.22
ENSG00000077063	CTTNBP2	9.2876	1.50085	13.1219	9.1084	34.5941	0	55.6324	0	8.8286	40.7754	9.998	144.98	1.38032	0	20.8036	4.00616	3.31232	0	0	1.52981
ENSG00000077080	ACTL6B	0	0	0	0	0	0	0	1.13235	0	0	0	0	0	0	0	0	0	0	0	0
ENSG00000077092	RARB	110.124	22.5127	51.2949	69.6142	47.7159	14.6493	37.0883	14.7206	22.562	32.8834	77.9844	81.7834	57.9733	12.7364	176.831	46.0708	20.978	45.8265	168.201	21.4173
ENSG00000077097	TOP2B	12349.9	20492.6	10547.7	8474.71	7170.51	16961.2	11067.1	8869.72	11140.7	10372.7	4879.02	2819.67	11829.3	11368.2	7405.04	11185.2	15212.4	10149.2	17345.1	8667.88
ENSG00000077147	TM9SF3	8626.86	4951.3	3560.82	5372	4692.86	5378.94	7235.92	5741.03	5660.11	5630.95	5068.99	9882.78	6338.41	4959.93	7435.2	4992.67	6924.96	4823.95	5977.15	4924.44
ENSG00000077150	NFKB2	2394.88	1547.37	3965.21	2439.1	2527.75	1032.11	1594.8	1457.34	1079.05	964.141	1637.67	682.148	1675.7	2222.51	1356.39	999.536	695.587	2027.59	2640.76	966.837
ENSG00000077152	UBE2T	959.277	1861.05	2183.02	1706.52	1957.55	4099.13	2750.09	4188.57	2259.14	3456.7	3089.38	496.276	2669.53	1940.49	767.652	3563.48	2558.22	2995.56	2113.33	2892.86
ENSG00000077157	PPP1R12B	723.106	920.02	614.346	741.033	486.703	443.473	482.147	344.235	303.115	295.95	379.924	604.082	294.007	654.107	734.367	615.947	309.15	452.654	545.452	414.577
ENSG00000077232	DNAJC10	5747.7	5473.59	3183.86	5134.53	2756.79	5494.81	6490.45	6175.85	7386.59	6401.74	3955.21	2540.86	4012.58	5709.56	4688.09	5910.08	8864.87	3771.81	6762.89	7056.99
ENSG00000077235	GTF3C1	2079.1	3384.41	3369.95	2225.7	2391.76	1887.09	1687.52	1861.59	2009	1669.16	1251.75	1912.62	2121.55	2888.44	1790.15	1850.84	2187.24	1311.2	2717.65	1933.67
ENSG00000077238	IL4R	6695.04	3201.31	2413.25	8100.62	10380.6	2678.15	7875.69	8362.42	12759.3	7955.15	10447.9	7167.2	9997.63	12052.3	5602.41	7698.83	12054.6	6319.39	6311.15	10376.7
ENSG00000077254	USP33	1467.44	1562.38	942.394	1917.32	1169.04	2354.54	2236.42	2153.73	1282.11	2530.7	1519.7	1685.85	1715.73	1700.31	1972.18	1723.65	2138.66	2019.17	1817.77	2143.26
ENSG00000077264	PAK3	10.6144	1.50085	0	3.9036	1.1929	0	0	2.26471	0	0	1.9996	1.85871	0	1.81949	4.16072	1.00154	1.10411	1.87047	0	0
ENSG00000077274	CAPN6	1.3268	1.50085	36.98	1.3012	59.6449	0	5.56324	1.13235	0	15.784	0	395.906	2.76063	16.3754	0	3.00462	1.10411	80.4303	2.40287	1.52981
ENSG00000077279	DCX	1.3268	0	0	0.6506	0	0	0	0	0	2.63067	0	3.71743	0	1.81949	2.08036	0	0	0	0	0
ENSG00000077312	SNRPA	3214.84	5926.85	7626.24	4239.31	5715.18	4401.44	3690.28	6520.09	6794.1	4848.33	5470.91	1215.6	5539.21	5957.93	3234.96	6826.49	6689.78	6179.1	6388.04	6191.12
ENSG00000077327	SPAG6	2.6536	0	0	1.9518	0	1.33175	1.85441	13.5882	0	1.31534	0	0	4.14095	4.54873	8.32144	0	1.10411	3.74094	1.20144	0
ENSG00000077348	EXOSC5	857.113	1934.59	2376.27	1138.55	1782.19	3210.85	1976.8	2264.71	2378.82	1945.38	1847.63	659.843	1670.18	1838.6	1037.06	1747.69	2185.03	1758.24	2501.39	2615.97
ENSG00000077380	DYNC1I2	951.316	622.852	689.499	719.563	683.531	789.729	964.295	901.353	478.706	927.311	793.841	1347.57	901.347	701.414	970.487	1072.65	1098.59	980.127	945.531	885.757
ENSG00000077420	APBB1IP	2948.15	7981.51	5854.77	4532.08	9071.99	6485.63	4202.1	2734.63	5322.66	6651.65	5860.83	832.703	10254.4	13010.3	5415.17	7040.82	5764.54	4870.71	4219.45	6263.02
ENSG00000077454	LRCH4	4709.63	2445.87	2170.84	2402.05	2410.39	1129.6	2286.52	1078.45	876.485	674.527	1397.63	1146.93	1542.65	1818.41	2006.51	1673.54	924.178	1176.55	1035.64	1189.15
ENSG00000077458	FAM76B	1174.22	1487.34	670.412	1710.43	1312.19	3186.88	3180.32	1491.31	1575.41	2459.68	1325.73	726.757	1860.67	1578.41	1220.13	2080.2	2052.53	1701.19	1074.08	1658.31
ENSG00000077463	SIRT6	445.805	911.015	1290.72	691.587	1102.24	850.989	719.512	746.22	846.564	548.495	839.832	453.526	650.129	789.659	428.554	708.088	560.886	822.072	827.79	766.433
ENSG00000077498	TYR	0	0	69.1885	0	19.0864	0	24.1074	0	0	14.4687	0	31.5981	0	0	0	0	0	0	0	0
ENSG00000077514	POLD3	1068.07	1688.45	1400.47	2148.93	1586.56	1546.16	1461.28	2636.12	2133.58	1845.42	1613.68	544.603	2313.41	2037.83	1267.98	2629.04	2875.09	2817.87	1885.05	1922.97
ENSG00000077522	ACTN2	5.3072	0	2.38581	2.6024	125.254	2.6635	3.70883	1.13235	0	0	1.9996	3.71743	0	0	8.32144	13.02	0	1.87047	40.8489	1.52981
ENSG00000077549	CAPZB	7041.33	6909.9	8556.7	7507.92	10000.1	9210.39	6026.84	10737	10086.2	7098.86	10054	11423.6	9445.51	9144.76	9117.17	9985.35	9499.74	11339.7	8325.96	9059.51
ENSG00000077585	GPR137B	1758.01	126.071	174.164	421.589	300.61	149.156	231.802	645.441	182.458	311.734	389.922	936.791	265.021	92.7941	1827.6	348.536	200.947	308.628	467.359	328.908
ENSG00000077616	NAALAD2	34.4968	40.5229	26.2439	19.518	27.4367	18.6445	22.253	7.92647	18.6382	22.3607	15.9968	16.7284	1.38032	11.8267	16.6429	11.0169	5.52053	7.48189	7.20862	10.7086
ENSG00000077684	PHF17	4297.46	5290.36	4202.51	3438.41	3205.3	4910.14	3508.55	2321.32	3279.32	2862.09	2295.54	747.203	3057.23	3368.76	2050.19	2490.75	4614.02	3272.39	2956.74	3780.15
ENSG00000077713	SLC25A43	119.412	667.877	508.177	445.01	402.007	816.364	611.956	1527.54	26.4858	388.024	781.844	2215.59	88.3403	187.408	977.769	470.723	390.854	173.019	694.43	41.3047
ENSG00000077721	UBE2A	6015.71	2353.33	2109.05	2839.22	2719.81	4278.92	3942.48	7030.78	5142.17	4649.71	3331.33	5494.36	4952.58	2653.73	2632.69	4281.58	3516.58	4492.87	3245.08	3451.24
ENSG00000077782	FGFR1	19465.5	1885.07	277.947	1517.2	776.577	1254.51	417.243	245.72	710.212	289.374	761.848	946.085	524.52	510.367	745.809	443.682	573.031	315.174	1370.84	328.908
ENSG00000077800	FKBP6	0	0	0	0.6506	1.1929	0	0	0	0	1.31534	0	0	0	0	0	0	0	0	0	0
ENSG00000077809	GTF2I	1699.62	3388.85	1227.49	2943.96	1942.02	2783.36	1774.65	2426.63	3139.06	2457.05	1271.75	1648.56	2679.19	4301.28	2183.32	3187.9	4377.78	2232.41	3698.02	2954.05
ENSG00000077935	SMC1B	30.5164	4.50254	3.57871	3.253	2.3858	1.33175	0	7.92647	1.96191	1.31534	0	3.71743	0	1.81949	5.2009	1.00154	810.414	1.87047	1.20144	0
ENSG00000077942	FBLN1	343.641	220.625	627.468	838.623	1517.37	194.436	233.656	394.059	363.934	406.439	1147.77	5399.56	371.305	10.9169	1716.3	441.679	250.632	380.641	175.41	68.8412
ENSG00000077943	ITGA8	62.3596	0	8.35033	65.7106	23.858	2.6635	33.3794	10.1912	0.980955	13.1534	33.9932	79.9247	4.14095	9.09746	80.0938	10.0154	4.41643	24.3161	6.00718	7.64903
ENSG00000077984	CST7	17995.4	172.598	374.572	267.396	715.739	253.033	166.897	355.559	198.153	192.039	1347.73	509.287	1090.45	164.664	560.657	483.744	38.6437	466.683	591.107	585.915
ENSG00000078018	MAP2	711.165	6.00339	57.2594	12.3614	53.6804	6.65876	302.269	75.8676	36.2953	222.292	59.988	1827.11	26.226	1.81949	65.5313	34.0523	48.5807	9.35236	3.60431	76.4903
ENSG00000078043	PIAS2	435.191	501.283	319.698	518.528	433.022	556.672	441.35	482.382	610.154	549.81	361.928	250.926	368.545	721.428	471.201	555.854	770.667	390.928	634.359	497.187
ENSG00000078053	AMPH	17.2484	6.00339	10.7361	21.4698	0	1.33175	5.56324	2.26471	0.980955	5.26134	11.9976	39.033	4.14095	0.909746	105.058	5.0077	11.0411	2.80571	0	0
ENSG00000078061	ARAF	2356.4	1749.99	2017.2	1522.4	1670.06	1558.15	1171.99	1473.19	1634.27	1350.85	1401.72	1572.47	1442.43	1826.77	1464.57	1831.82	1550.17	1393.5	1322.78	1725.62
ENSG00000078070	MCCC1	764.18	1787.25	2242.66	1219.22	1565.07	2002.95	1520.62	1977.09	2322.9	2287.37	1363.73	985.118	1955.91	2427.2	1052.66	1888.9	2931.4	1395.37	2905.07	2686.34
ENSG00000078081	LAMP3	221.576	3.0017	133.605	350.023	196.828	5.32701	209.549	96.25	63.7621	293.32	297.94	685.865	107.665	92.7941	63.4509	67.1031	56.3095	71.0779	289.546	67.3114
ENSG00000078098	FAP	16.7282	53.5712	128.614	466.325	282.197	25.0317	204.737	98.2859	61.8002	110.124	750.277	670.995	247.077	1.81949	973.238	96.0438	78.1916	319.729	55.2661	16.8279
ENSG00000078114	NEBL	148.602	27.0153	465.233	63.1082	159.848	31.962	1424.19	160.794	21.581	949.672	557.888	6747.13	198.766	24.5631	216.357	276.425	91.6409	223.521	82.8991	111.676
ENSG00000078124	ACER3	323.739	234.132	329.242	366.288	322.083	355.578	393.136	334.044	335.487	455.106	347.93	1873.58	472.068	379.364	1086.99	281.433	314.67	469.488	478.172	250.888
ENSG00000078140	UBE2K	3753.52	4705.16	2879.67	5007.67	4547.33	8427.32	4980.95	6051.29	6789.19	7404.02	5512.9	5659.78	5489.52	5574.92	5298.67	7621.71	6895.15	4708.91	7279.51	5391.03
ENSG00000078142	PIK3C3	996.427	643.864	820.718	847.731	571.398	831.013	836.34	962.5	771.031	968.087	667.866	985.118	547.986	865.168	949.684	858.319	1077.61	899.697	676.409	911.764
ENSG00000078177	N4BP2	477.648	1113.63	373.379	1162.62	727.668	1467.59	1298.09	1135.75	1494.98	1903.29	917.816	574.342	1595.65	1612.98	1006.89	1389.14	1481.71	1388.82	1483.77	965.307
ENSG00000078237	C12orf5	859.767	466.764	867.241	1148.31	778.963	776.411	960.586	1263.71	707.269	593.216	901.82	1245.34	993.828	872.446	863.349	1466.25	451.58	883.798	1317.98	463.531
ENSG00000078246	TULP3	199.02	319.681	381.729	485.347	400.814	279.668	304.124	462	617.021	385.393	285.943	704.452	509.337	458.512	432.715	819.259	631.549	239.42	750.898	325.849
ENSG00000078269	SYNJ2	1053.48	72.0407	106.168	199.084	218.3	38.6208	89.0118	44.1617	30.4096	142.056	209.958	929.356	169.779	80.0576	240.281	204.314	414.04	147.767	39.6474	59.6624
ENSG00000078295	ADCY2	0	0	4.77162	1.9518	15.5077	1.33175	9.27206	4.52941	1.96191	2.63067	0	24.1633	0	0	6.24108	7.01078	1.10411	0.935236	0	1.52981
ENSG00000078304	PPP2R5C	4696.87	5029.34	3459.42	5283.52	4345.73	4928.81	6596.15	5487.38	7510.19	6734.52	4951.01	3535.27	7880.23	5234.68	4200.24	5042.75	6756.03	5951.84	5556.65	7237.51
ENSG00000078319	PMS2L1	1346.51	1033.75	1534.47	1320.39	1280.42	1307.61	1229.8	1406.53	1629.71	1617.34	1718.78	752.753	1644.35	1795.4	893.181	1434.91	2199.93	1485.32	1403.76	1716.04
ENSG00000078328	RBFOX1	179.118	0	0	0.6506	7.15739	0	0	9.05882	0	1.31534	0	1.85871	0	0	0	1.00154	0	0	0	7.64903
ENSG00000078369	GNB1	7989.99	16911.6	12667.5	14535	14533.1	18073.2	12880.8	16251.5	18808.8	13467.7	12659.5	8605.84	16943.4	17775.5	15917.9	16711.7	21603	13844.3	16648.3	17933.9
ENSG00000078399	HOXA9	2.6536	4.50254	0	16.9156	2.3858	9.32226	3.70883	0	2.94287	1.31534	1.9996	0	1.38032	0.909746	44.683	0	1.10411	5.61141	6.00718	9.17883
ENSG00000078401	EDN1	87.5688	18.0102	91.8536	74.819	42.9444	13.3175	64.9045	52.0882	14.7143	61.8208	83.9832	297.394	44.1701	4.54873	355.741	7.01078	4.41643	21.5104	10.8129	10.7086
ENSG00000078403	MLLT10	1118.49	2051.66	851.734	1816.47	1442.21	2648.85	1910.05	1781.19	1532.25	1967.74	1351.73	1139.39	1935.2	2414.47	2117.81	1813.79	1980.77	1756.37	2079.69	2127.96
ENSG00000078487	ZCWPW1	222.494	353.657	277.357	94.5995	253.635	231.863	235.634	149.487	367.735	310.495	116.106	81.7834	297.444	321.344	183.353	186.785	222.361	340.516	312.262	173.728
ENSG00000078549	ADCYAP1R1	7.9608	12.0068	2.38581	9.1084	21.4722	11.9858	0	6.79412	0.980955	6.57668	3.9992	11.1523	0	3.63898	27.0447	2.00308	0	4.67618	2.40287	3.05961
ENSG00000078579	FGF20	1.3268	0	2.38581	0	13.1219	0	0	0	0	0	21.9956	0	0	0.909746	0	1.00154	1.10411	0	0	0
ENSG00000078589	P2RY10	2523.57	312.176	42.9446	128.819	198.021	431.487	142.79	225.338	383.554	331.464	193.961	92.9356	444.462	681.4	139.384	253.389	298.109	344.167	289.546	165.219
ENSG00000078596	ITM2A	29578.4	145.582	342.364	525.685	682.338	458.122	643.481	567.309	370.801	427.484	777.844	1628.23	1210.54	276.563	954.885	1556.39	91.6409	929.624	789.344	650.167
ENSG00000078618	NRD1	5318.94	6417.05	6176.34	5097.34	4664.77	4593.1	4901.21	3715.25	4787.91	4995.21	3721.1	3260.03	4679.01	5809.06	5243.16	5053.56	6218.08	4327.97	5242.68	4133.28
ENSG00000078668	VDAC3	6208.1	3085.74	2834.34	2264.09	3329.38	4454.71	4565.56	6102.25	2272.87	3433.02	3581.28	4105.9	5075.42	4252.15	2528.68	3464.32	5150.66	4722	3038.43	3027.48
ENSG00000078674	PCM1	6527.86	8290.68	5211.8	5297.83	3270.93	5143.22	4975.39	5057.09	5894.56	4424.79	2875.42	2524.13	4422.53	4399.53	5479.67	5232.04	7425.12	5329.91	4724.05	4838.77
ENSG00000078687	AC021593.2	1627.41	133.821	465.692	141.502	386.806	57.7487	76.7871	401.749	216.213	61.5453	267.354	248.338	83.3144	473.498	564.785	84.2164	29.7612	77.3387	415.553	598.644
ENSG00000078699	CBFA2T2	904.878	1517.36	1510.22	891.972	499.825	888.278	580.431	499.367	484.592	514.296	339.932	548.32	495.534	991.623	790.536	458.705	587.385	744.448	1273.52	653.227
ENSG00000078725	DBC1	0	0	5.96452	1.9518	1.1929	0	0	2.26471	0	0	0	11.1523	0	0	0	0	1.10411	0	1.20144	0
ENSG00000078747	ITCH	1653.19	1951.1	1022.32	2186.01	1662.9	2642.19	2794.6	2092.59	1919.73	2820.08	2225.55	3815.94	2265.1	3301.47	2753.36	2037.13	2394.81	2067.81	3359.22	2141.73
ENSG00000078795	PKD2L2	6.96062	12.3624	3.57871	6.05349	1.1929	5.32701	5.60918	2.48332	2.67949e-68	2.63067	1.9996	1.85871	1.4093	4.56246	2.1375	6.05239	3.91773e-31	5.62114	3.60431	4.58942
ENSG00000078804	TP53INP2	232.19	247.64	843.383	513.974	584.52	207.753	1181.26	1238.79	248.182	1402.15	1217.76	16250.7	298.148	322.96	503.447	311.479	408.52	404.022	215.057	195.815
ENSG00000078808	SDF4	2016.74	2632.49	3044.29	2745.53	3774.33	1952.35	2394.05	2396.06	2106.11	1786.23	2777.44	3858.69	2267.86	3691.75	2875.06	2222.42	1711.37	2071.55	2700.83	2510.41
ENSG00000078814	MYH7B	5.3072	49.528	14.3149	12.3614	13.1219	11.9858	16.6897	6.79412	7.84764	14.4687	7.9984	9.29356	6.90158	10.9169	21.8438	6.00924	4.41643	3.74094	8.41006	9.17883
ENSG00000078898	BPIL1	0	0	0	0	0	0	0	1.13235	0	0	0	0	0	0	0	0	0	0	0	0
ENSG00000078900	TP73	46.3855	24.0992	934.276	460.177	571.049	20.0465	396.607	966.761	23.6955	441.044	819.003	338.913	502.971	401.198	33.4527	471.773	1168.44	1041.15	319.125	569.077
ENSG00000078902	TOLLIP	1100.35	733.844	1040.36	673.719	1068.26	723.694	737.578	1170.29	807.864	1369.31	1322.66	5343	679.724	674.444	1472.64	991.489	717.845	1339.85	868.407	891.111
ENSG00000078967	UBE2D4	342.011	307.521	290.018	268.212	299.322	434.049	314.028	523.485	547.574	293.673	336.47	391.544	326.811	457.088	394.912	281.366	367.449	200.536	412.876	296.895
ENSG00000079101	CLUL1	3.9804	9.00509	1.1929	5.8554	9.54319	2.6635	11.1265	1.13235	3.92382	6.57668	6.06485	1.85871	0	2.74204	5.2009	4.00616	1.11579	4.69289	4.80575	7.64903
ENSG00000079102	RUNX1T1	50.4184	1539.87	15.5078	866.599	38.1728	1250.51	179.878	6.79412	7.84764	6.57668	49.99	92.9356	19.3244	2.72924	557.536	16.0246	7.72875	1376.67	12.0144	0
ENSG00000079112	CDH17	14.5948	1.50085	2.38581	1.3012	7.15739	1.33175	7.41765	0	0	6.57668	1.9996	3.71743	1.38032	0.909746	1.04018	1.00154	0	4.67618	0	0
ENSG00000079134	THOC1	1176.87	3024.21	2462.15	1979.77	1747.6	2245.33	1973.1	1768.73	1497.92	1709.94	2149.57	721.181	1949.01	1764.91	1149.4	2151.31	2167.36	2188.45	1184.62	1684.32
ENSG00000079150	FKBP7	254.746	202.614	249.317	310.336	189.671	350.251	428.369	202.691	213.848	231.499	357.928	447.95	281.585	230.166	399.429	193.297	263.882	291.794	330.395	238.65
ENSG00000079156	OSBPL6	38.4772	9.00509	69.1885	19.518	57.2591	3.99525	57.4868	13.5882	11.7715	131.534	19.996	617.093	11.0425	10.0072	65.5313	16.0246	38.6437	8.41712	174.208	16.8279
ENSG00000079215	SLC1A3	805.368	165.093	375.765	510.07	547.541	165.137	255.909	209.485	176.572	230.184	263.947	447.95	499.675	63.6822	6578.1	317.488	102.682	679.916	700.438	313.61
ENSG00000079246	XRCC5	12080.5	16651.9	14881.5	13367.2	12555.3	20345.2	16743.5	14573.4	16722.3	15672.2	13265.3	7096.57	17271.9	16276.3	11936.1	22165.1	19855.2	16001.9	16168.9	14744.3
ENSG00000079257	LXN	416.615	166.594	84.6962	259.589	337.59	300.976	159.48	203.823	120.658	128.903	343.931	447.95	149.074	31.8411	529.451	291.448	322.399	349.778	139.367	468.12
ENSG00000079263	SP140	2652.2	2137.05	1863.32	1048.12	2797.84	1675.3	2349	2573.76	3945.09	2147.07	1459.71	157.991	3086	5089.56	888.313	3359.62	1705.98	2453.93	1161.79	2160.73
ENSG00000079277	MKNK1	650.121	646.858	685.903	884.156	820.69	443.473	439.457	567.309	615.059	695.812	805.839	672.854	644.591	629.53	1517.59	603.928	531.062	825.779	606.712	581.326
ENSG00000079308	TNS1	547.969	399.226	617.924	1026.65	969.827	154.483	250.346	219.676	259.953	261.752	513.897	1801.09	327.135	107.35	6647.79	333.513	157.887	615.385	251.1	310.55
ENSG00000079313	REXO1	792.051	3433.7	1637.69	2584.98	2045.6	2110.72	2414.13	1828.74	1575.38	883.905	1413.69	921.857	1570.57	2128.74	1297.06	1790.75	996.978	1191.49	2091.52	1231.49
ENSG00000079332	SAR1A	3953.87	2676.01	3819.68	4165.14	3545.29	3145.6	3226.68	3292.88	3634.44	3747.39	4647.07	5379.12	4139.57	3205.03	3725.92	4620.1	4106.17	3826.98	3444.52	3076.44
ENSG00000079335	CDC14A	533.374	165.093	46.5233	169.807	187.285	304.971	215.112	134.75	67.6859	198.616	103.979	210.035	196.005	297.487	274.607	159.245	125.868	389.058	187.424	214.173
ENSG00000079337	RAPGEF3	184.323	106.278	2698.1	361.714	156.664	85.5888	247.767	110.141	61.6955	115.749	263.688	616.453	74.5371	49.6338	188.093	49.1801	30.8445	77.2454	54.8197	27.0505
ENSG00000079385	CEACAM1	62.3596	67.0264	1707.02	42.289	289.874	102.545	498.793	364.503	23.1698	1260.04	1317.54	5497.4	126.522	201.054	91.5358	157.242	195.427	17.7695	40.8489	70.371
ENSG00000079387	SENP1	1970.3	1604.41	1098.66	2098.83	1511.4	2033.58	1893.36	3146.81	2245.41	2151.89	1275.74	698.876	2382.43	1784.01	1559.23	3842.91	2868.47	2477.44	3519.01	2521.12
ENSG00000079393	DUSP13	0	0	1.1929	0	10.7361	0	0	0	0	1.31534	0	7.43485	0	0	0	0	0	0	0	0
ENSG00000079432	CIC	650.132	4459.02	2561.17	3757.86	2823.59	2623.55	2507.17	2393.79	3128.27	1395.57	1603.68	1163.55	2029.07	2384.44	2404.9	2853.39	1842.75	1537.53	2004	1959.68
ENSG00000079435	LIPE	205.654	1097.12	763.459	536.094	721.704	904.259	801.106	664.691	410.039	299.896	349.93	163.567	443.082	663.205	282.929	799.228	688.963	564.882	921.502	757.254
ENSG00000079459	FDFT1	2729.23	3893.2	8279.95	3481.36	3503.54	5404.25	5413.03	3793.38	6094.68	7643.41	2729.45	4436.75	5771.1	3547.1	1357.43	2733.2	4983.94	2491.47	2763.3	3047.37
ENSG00000079462	PAFAH1B3	1197.27	1554.13	1428.84	722.59	1250.01	1378.76	1228.22	1539.04	1501.86	793.303	1002.79	489.037	724.061	1322.11	702.928	1118.91	1334.55	1166.4	1063.96	1466.09
ENSG00000079482	OPHN1	29.1896	7.50424	13.1219	37.7348	26.2438	5.32701	18.5441	9.05882	4.90478	14.4687	5.9988	118.958	9.66222	6.36822	124.822	9.01385	15.4575	22.4457	16.8201	10.7086
ENSG00000079557	AFM	0	0	0	0	0	0	0	0	0	0	0	0	0	0	0	0	0	0	0	0
ENSG00000079616	KIF22	3522.66	6731.3	8356.3	4907.47	6408.25	6445.68	4708.35	6284.56	6234.95	4623.4	4565.09	823.41	5863.59	5539.44	2791.84	6775.41	7465.97	5108.26	6098.49	6695.96
ENSG00000079689	SCGN	0	0	0	0	0	0	0	0	0	0	0	0	1.38032	0	0	0	1.10411	0.935236	0	0
ENSG00000079691	LRRC16A	90.2224	1001.07	215.916	1276.48	1147.57	921.572	563.742	305.735	845.583	620.838	689.862	485.124	618.382	1492.89	993.371	516.794	1745.59	1657.24	45.6546	380.922
ENSG00000079739	PGM1	1227.29	1155.65	4820.53	1420.91	1695.11	1470.25	1281.4	2333.78	1788.28	2303.15	717.058	1405.05	1573.56	2010.54	1785.99	1170.8	2513.94	3061.03	889.063	1592.53
ENSG00000079785	DDX1	3715.04	5219.95	5383.58	6289.35	6210.23	6521.59	6347.66	6509.89	6064.27	6493.81	6124.77	4628.2	5357.01	6668.44	3613.58	7353.3	8247.68	6392.34	7454.92	7029.46
ENSG00000079805	DNM2	4450.09	3261.34	4918.34	4353.16	4667.81	3047.05	2638.83	4232.73	3988.56	2987.13	3391.32	4356.82	4864.24	5442.1	4185.68	4558.01	4123.84	3883.1	6264.29	3954.55
ENSG00000079819	EPB41L2	1446.21	2101.19	454.497	1180.19	1590.13	2627.55	647.19	1162.93	2533.81	215.715	555.889	868.019	534.183	1127.18	2221.82	2890.44	1798.59	585.458	5252.68	2149.38
ENSG00000079841	RIMS1	0	0	0	0	1.1929	1.33175	1.85441	55.4853	0.980955	1.31534	0	0	1.38032	0	0	4.00616	0	0	0	1.52981
ENSG00000079931	MOXD1	99.51	39.022	44.1375	61.1564	132.412	25.3033	59.3412	194.765	72.5907	48.6674	69.986	602.223	92.4812	91.8843	150.826	73.1124	334.544	165.537	58.8704	61.1922
ENSG00000079950	STX7	2704.02	5086.37	3193.41	6392.14	6048	8619.1	10256.8	9862.79	10282.4	9900.53	5780.84	4654.22	9259.16	8263.22	8834.24	11872.2	13578.3	8149.64	10412.9	10512.8
ENSG00000079974	RABL2B	590.379	537.118	367.087	627.741	478.024	539.27	497.556	638.112	613.346	474.558	395.921	294.186	400.157	616.501	456.363	583.897	407.268	1032.34	593.393	460.088
ENSG00000079999	KEAP1	1382.53	4127.33	3683.69	2252.38	3697.99	4507.98	2967.06	4507.9	2925.21	3312.01	2725.45	2384.73	3540.51	3469.77	2138.61	3342.14	3385.19	3164.84	4429.7	3172.82
ENSG00000080007	DDX43	31.8432	2.30272	3.57871	9.759	175.073	3.99525	1.85441	3.39706	0.980955	0	0	22.3046	2.76063	1.38606	16.6429	167.293	309.41	5.25621	717.453	3.05961
ENSG00000080031	PTPRH	2.6536	6.00339	1.1929	0.6506	0	6.65876	7.41765	2.26471	0	7.89201	3.9992	18.5871	0	0	22.8839	0	3.31232	0.935236	1.20144	1.52981
ENSG00000080166	DCT	0	1.50085	26.2439	0	23.858	5.32701	16.6897	1.13235	0	14.4687	0	133.827	0	0.909746	6.24108	0	1.10411	0.935236	0	0
ENSG00000080189	SLC35C2	1564.3	1683.95	1940.86	1217.27	1311	1282.48	1105.23	1135.75	1028.04	932.573	1245.75	1394.03	928.953	1310.94	1287.74	1161.79	920.825	1357.96	1603.92	1142.76
ENSG00000080200	CRYBG3	262.682	61.9147	75.4263	211.794	142.586	26.9765	187.586	30.9378	41.9128	193.298	160.436	1275.75	92.1459	74.7268	514.515	134.357	62.0381	88.3445	77.6391	44.8653
ENSG00000080224	EPHA6	0	0	0	0	0	0	0	0	0	1.31534	0	1.85871	0	0	0	1.00154	0	0	0	0
ENSG00000080293	SCTR	0	1.50085	0	1.3012	0	0	0	0	0	1.31534	0	0	1.38032	0	2.08036	0	0	0	2.40287	0
ENSG00000080298	RFX3	1547.05	691.891	335.206	614.166	520.104	993.487	840.049	289.882	598.383	732.642	245.951	223.046	861.318	731.436	425.433	441.679	813.727	649.054	418.1	708.3
ENSG00000080345	RIF1	3123.32	4737.46	1275.27	3817.45	1849.76	5185.92	4312.76	2923.32	3569.41	3089.81	1885.91	1024.81	2921.8	3587.48	3452.2	3957.39	4627.07	3587.51	2866.11	3152.93
ENSG00000080371	RAB21	2037.97	1361.27	987.725	1723.44	1729.7	2172.09	1492.8	2556.85	1804.96	2225.55	1629.67	2637.51	1873.09	1844.05	1969.06	2821.34	2601.28	1652.56	2693.62	1964.27
ENSG00000080493	SLC4A4	9.2876	4.50254	7.15743	30.5782	8.35029	3.99525	11.1265	3.39706	3.92382	13.1534	13.9972	39.033	2.76063	0	6.24108	7.01078	2.20821	32.7332	9.61149	6.11922
ENSG00000080503	SMARCA2	25425.5	2817.09	1942.05	3264.71	3853.06	2764.72	2457.1	3177.38	3259.71	2254.48	2055.59	2678.41	2904.19	3911	3755.05	3993.14	4526.84	4231.01	1991.98	3644
ENSG00000080511	RDH8	0	0	0	4.5542	0	0	0	0	0	0	15.9968	1.85871	0	0	0	0	0	0	0	0
ENSG00000080546	SESN1	2179.93	1670.44	207.565	651.901	410.357	3668.98	1021.78	1512.82	1266.41	935.203	535.893	1936.78	543.845	398.469	3770.65	741.139	532.18	973.58	1945.13	2115.72
ENSG00000080561	MID2	108.798	13.5076	85.8891	60.5058	59.6449	9.32226	96.4295	31.7059	11.7715	130.218	115.977	838.28	20.7048	25.4729	230.92	15.0231	23.1862	55.1789	20.4244	3.05961
ENSG00000080572	CXorf41	0	0	0	0	1.1929	1.33175	1.85441	0	0	0	0	0	1.38032	0	0	1.00154	0	0	0	1.52981
ENSG00000080573	COL5A3	30.5164	247.64	378.151	1060.48	329.24	79.9051	131.663	72.4706	91.2288	99.9655	777.844	498.135	86.96	14.5559	669.876	66.1016	65.1423	56.1141	15.6187	7.64903
ENSG00000080603	SRCAP	2840.14	10064.5	5529.2	7837.47	6179.95	5208.45	4767.22	3998.58	6029.15	3311.18	3085.53	4598.36	4837.49	9148.9	6022.47	6502.5	4398.15	3740.54	4573.34	3665.22
ENSG00000080608	KIAA0020	3286.49	3846.67	3009.7	2897.12	2740.09	4085.81	3423.25	3147.94	2867.33	2071.65	2707.46	1464.67	2781.34	3144.08	2013.79	3347.14	3774.94	2783.26	2720.05	2923.46
ENSG00000080618	CPB2	1.3268	6.00339	0	1.9518	0	3.99525	1.85441	4.52941	0.980955	0	0	0	0	0.909746	0	4.00616	0	1.87047	2.40287	0
ENSG00000080644	CHRNA3	3.9804	12.0068	8.35033	11.7659	13.1219	3.99525	20.3985	7.94818	5.76474e-22	10.5227	3.9992	105.947	5.52127	0	8.33572	1.00154	1.10411	7.61846	6.29364	1.52981
ENSG00000080709	KCNN2	47.7648	1.50085	2.38581	7.8072	10.7361	0	5.56324	4.52941	0	2.63067	9.998	14.8697	0	0	2.08036	1.00154	4.41643	11.2228	0	0
ENSG00000080802	CNOT4	1508.57	769.935	752.723	839.274	654.901	898.932	569.305	871.911	966.241	902.32	605.879	983.259	837.852	1002.54	818.621	964.482	1065.46	803.367	887.862	936.241
ENSG00000080815	PSEN1	3520	871.993	1250.16	1084.55	1024.7	1013.46	993.965	1013.46	1086.9	1391.62	1177.76	3358.69	1307.16	1078.96	2482.91	1151.77	1218.93	1181.2	1074.08	890.347
ENSG00000080819	CPOX	2255.56	705.399	705.006	981.755	1480.39	956.197	927.206	668.088	322.734	979.925	761.848	1020.43	403.052	959.782	693.8	768.181	1664.99	264.672	494.992	653.227
ENSG00000080822	CLDND1	3510.7	1151.15	1467.27	1644.75	1399.27	1824.5	2299.47	2003.13	1213.44	2749.05	1963.61	8957.14	1973.85	1483.8	2006.51	1804.77	1900.17	1788.17	2461.74	1890.84
ENSG00000080823	RAGE	35.8236	226.628	50.102	188.674	368.606	215.744	70.4677	35.1029	127.524	447.214	1183.76	165.425	99.3828	37.2996	101.938	140.216	883.286	324.527	152.582	180.517
ENSG00000080824	HSP90AA1	52537.3	87721.6	67789.2	54082.4	50261.6	106941	94141.1	76086.2	65054	51648	45163	25927.2	67069.6	39725.9	26629.6	54357.5	63246.6	57074.6	54123.5	62816.9
ENSG00000080839	RBL1	926.107	1251.71	931.658	1555.58	1048.56	1029.44	1075.56	1767.6	1041.77	1104.88	1087.78	442.374	1432.77	1541.11	1326.23	1995.07	2165.15	1847.09	2096.51	1618.53
ENSG00000080845	DLGAP4	709.385	953.038	770.251	1068.61	588.071	857.467	406.184	308.881	1105.9	394.25	725.855	1732.18	717.06	790.954	1749.48	578.454	363.826	1269.97	1546.55	473.174
ENSG00000080854	IGSF9B	43.7844	24.0136	5.96452	14.9638	4.77159	9.32226	3.70883	19.25	0.980955	1.31534	1.9996	7.43485	1.38032	3.63898	5.2009	2.00308	1.10411	2.80571	0	6.11922
ENSG00000080910	CFHR2	23.8824	0	11.929	15.6144	19.0864	0	12.9809	3.39706	2.94287	19.73	15.9968	35.3155	6.90158	1.81949	50.9688	4.00616	4.41643	11.2228	3.60431	1.52981
ENSG00000080947	CROCCP3	65.1485	73.821	77.4349	119.686	59.0347	21.2264	55.5831	26.2862	30.9436	33.9055	20.9177	22.0182	34.0954	37.5892	61.1153	20.9583	26.0471	10.4087	34.7067	25.5543
ENSG00000080986	NDC80	1003.06	2955.17	2110.25	1906.91	2378.64	3579.75	2724.13	3454.81	2381.76	2717.48	2305.54	529.733	3489.44	2210.68	1316.87	3167.87	4151.44	2498.01	2203.44	2386.5
ENSG00000081014	AP4E1	1239.23	927.524	565.437	872.454	666.83	644.568	621.228	605.809	648.411	897.059	663.867	749.061	807.485	867.897	775.974	841.293	907.576	1046.53	729.272	602.743
ENSG00000081019	RSBN1	2522.25	1151.15	594.066	1136.6	911.375	1788.54	1292.53	1176.51	1076.11	1570.51	897.82	936.791	1427.25	1331.87	1210.77	1176.81	1796.38	1274.73	1105.32	1311.04
ENSG00000081026	MAGI3	90.2224	43.5246	72.7672	111.253	124.061	35.9573	107.556	46.4265	24.5239	261.752	99.98	862.443	51.0717	18.1949	99.8572	55.0847	120.348	34.6037	38.446	22.9471
ENSG00000081041	CXCL2	104.465	12.2744	34.5152	153.481	20.2793	10.654	24.1074	53.2206	9.80955	170.833	2504.85	193.306	288.535	2.72924	349.129	10.9125	39.7478	15.899	6.00718	25.5833
ENSG00000081051	AFP	0	0	0	0	0	0	0	0	0	0	0	0	0	0	0	0	0	0	0	0
ENSG00000081052	COL4A4	124.719	30.017	161.042	43.5902	33.4012	6.65876	16.6897	202.691	5.88573	27.622	145.971	72.4898	56.593	122.816	321.415	32.0493	176.657	117.84	40.8489	29.0663
ENSG00000081059	TCF7	1030.92	250.642	59.6452	106.048	193.25	323.616	98.2839	28.3088	40.2192	218.346	79.984	113.381	88.3403	662.295	380.706	155.239	151.263	76.6893	209.05	160.63
ENSG00000081087	OSTM1	2214.43	552.312	603.61	847.731	776.577	824.354	1286.96	875.309	555.221	873.383	1155.77	2702.57	1009.01	729.616	2428.82	842.295	885.494	1151.28	997.193	671.585
ENSG00000081138	CDH7	1.3268	0	0	0	1.1929	0	0	0	0.980955	0	0	0	0	0	1.04018	0	0	0	0	0
ENSG00000081148	IMPG2	7.9608	0	1.1929	3.9036	0	0	1.85441	1.13235	0	0	0	5.57614	0	0.909746	2.08036	1.00154	0	0.935236	0	0
ENSG00000081154	PCNP	8431.82	4541.57	3520.26	5457.23	4602.2	9970.82	7936.89	7336.51	7188.44	10846.3	6998.6	8745.24	8860.25	5950.65	5606.57	9336.35	9250.21	7389.3	8555.43	7012.63
ENSG00000081177	EXD2	199.02	129.073	150.306	89.7828	267.209	102.545	153.916	35.1029	229.544	118.38	191.962	843.856	179.441	272.014	405.67	162.249	280.443	73.8836	45.6546	281.484
ENSG00000081181	ARG2	172.948	191.923	224.655	166.071	268.548	348.607	174.428	300.619	482.782	476.937	311.533	959.271	278.532	279.987	325.354	211.322	321.098	243.987	434.707	173.269
ENSG00000081189	MEF2C	505.511	2748.05	1932.51	4068.85	1936.07	3774.18	6683.3	3440.09	6535.12	2414.96	1649.67	851.291	1257.47	2409.01	1721.5	4466.87	3996.87	1286.88	1773.32	3998.91
ENSG00000081237	PTPRC	29054.3	17145.7	6144.65	13472.6	11436.3	21642.3	20328.1	13176.1	23485.1	16848.1	11063.8	3646.79	17186.3	21291.7	14362.8	25008.4	19763.5	11604.4	8735.65	14196.6
ENSG00000081248	CACNA1S	1.3268	0	0	0	10.7361	0	0	1.13235	0	1.31534	0	1.85871	0	0	0	0	0	0	0	0
ENSG00000081277	PKP1	5.3072	12.0068	5951.4	35.1324	3478.49	39.9525	3219.26	3123.03	10.7905	7774.95	6008.8	44445.5	213.949	0.909746	23.9241	1.00154	267.194	43.0208	1.20144	0
ENSG00000081307	UBA5	2316.55	2178.41	1536.43	1746.68	1837.23	2298.61	1811.04	1168.38	1227.71	1830.54	1510.73	1355.22	1692.79	1682.95	1206.96	1203.13	2081.95	1908.87	2084.58	2225.16
ENSG00000081320	STK17B	16058.3	5264.97	4397.05	7501.41	8644.94	12124.3	7273.01	8348.84	9112.09	13363.8	7940.41	3525.98	11863.8	13709	5894.7	8677.34	14123.7	7956.98	7930.68	10803.5
ENSG00000081377	CDC14B	369.124	18.0102	86.4314	130.913	72.9921	10.7419	89.095	35.4011	27.4667	189.491	110.711	1495.62	58.1799	13.6462	213.5	58.1729	26.4986	76.9972	37.3453	24.4769
ENSG00000081386	ZNF510	677.995	585.331	336.399	575.781	345.941	620.596	493.274	323.853	465.954	460.367	261.948	299.253	470.688	655.017	474.322	277.426	552.053	418.05	546.654	524.723
ENSG00000081479	LRP2	1.3268	1.50085	0	0	2.3858	0	0	0	0	2.63067	3.9992	1.85871	1.38032	2.72924	1.04018	4.00616	5.52053	0.935236	1.20144	3.05961
ENSG00000081665	ZNF506	916.819	775.938	456.882	889.37	402.007	699.169	691.696	582.029	1004.5	845.761	921.816	652.408	440.321	836.056	723.965	786.208	595.114	722.937	1450.13	829.155
ENSG00000081692	JMJD4	394.315	1141.9	1227.34	777.029	1275.22	1530.89	1105.58	1052.39	1357.5	1165.43	1009.53	526.201	896.658	889.879	756.184	879.268	611.638	1168.83	1054.3	1136.11
ENSG00000081721	DUSP12	444.478	978.553	670.412	646.045	708.582	1203.9	747.328	651.103	566.992	643.199	611.878	431.221	826.81	614.078	560.657	713.096	563.095	722.002	814.574	803.148
ENSG00000081760	AACS	847.826	978.553	1630.7	1430.67	869.623	914.913	834.486	1569.44	1004.5	1967.74	505.899	1797.38	690.158	560.403	625.148	1182.82	809.31	991.35	987.581	607.333
ENSG00000081770	AC044797.1	48.3739	17.9077	20.9474	42.8548	17.8538	19.2162	33.5587	46.7038	38.3557	20.4246	45.493	59.2003	36.8038	28.7242	125.916	46.0439	22.2194	47.7042	42.8859	45.0864
ENSG00000081791	KIAA0141	1322.82	2287.29	2330.94	1961.56	1717.77	2317.25	2203.04	2219.41	2422.96	1798.06	1439.71	1263.92	1899.32	2524.54	2064.76	1844.84	2447.8	2520.46	1800.95	2412.5
ENSG00000081800	SLC13A1	0	0	0	0	0	0	0	1.13235	0	0	0	0	0	0	1.04018	0	0	0	0	0
ENSG00000081803	CADPS2	130.026	19.511	51.2949	107.349	67.9952	11.9858	59.3412	27.1765	34.3334	31.568	79.984	252.785	49.6914	10.0072	200.755	24.0369	18.7698	108.487	40.8489	22.9471
ENSG00000081818	PCDHB4	18.5752	3.0017	4.77162	7.8072	4.77159	5.32701	3.70883	3.39706	2.94287	2.63067	3.9992	57.6201	1.38032	0	11.442	0	1.10411	10.2876	0	0
ENSG00000081842	PCDHA6	8.07549	8.62285e-06	1.07621e-13	0.000508868	2.98541e-13	8.19644e-06	0	0	5.03534e-06	1.88145e-34	3.35415e-24	3.71743	0	3.15854e-31	4.8168e-12	6.01494e-06	6.00868e-06	0.000706077	1.03659e-09	0.384359
ENSG00000081853	PCDHGA2	8.57485	25.8926	18.9845	26.6651	18.7234	6.94087	1.61456e-05	3.11723	1.25766e-08	5.05862	7.36987e-05	37.4245	2.76063	1.81949	11.5746	5.9379	5.82834	11.8279	8.47073e-09	54.793
ENSG00000081870	HSPB11	2875.18	598.838	1652.17	2538.64	2031.51	1004.14	2399.61	3198.9	1964.85	3276.5	2953.41	1687.71	2265.1	917.933	1291.9	2178.35	2776.83	4652.8	1450.13	2684.81
ENSG00000081913	PHLPP1	3405.9	1673.45	883.942	1289.49	626.272	1534.18	836.34	1238.79	955.45	1183.8	155.969	533.451	369.925	829.688	958.005	1152.77	1874.77	1213	1374.44	1294.22
ENSG00000081923	ATP8B1	114.874	60.1279	212.337	162.738	133.876	38.624	234.897	92.2257	42.3953	545.454	325.935	2758.55	48.6432	15.5244	213.317	30.2623	65.5111	130.747	16.8588	29.2405
ENSG00000081985	IL12RB2	2877.83	0	8.35033	24.7228	9.54319	0	22.253	9.05882	4.90478	36.8294	5.9988	204.458	6.90158	30.0216	31.2054	1.00154	1.10411	21.5104	37.2445	19.8875
ENSG00000082014	SMARCD3	1285.67	2919.15	254.089	266.746	200.407	2405.14	647.19	198.162	132.429	85.4968	251.95	304.829	578.353	207.422	659.474	119.183	62.9341	511.574	169.403	169.808
ENSG00000082068	WDR70	879.669	1194.67	1482.78	980.454	1200.06	1755.25	914.226	1321.46	1437.1	1429.77	927.814	957.237	1193.97	1477.43	1019.38	1164.79	1886.92	1294.37	1539.04	1609.36
ENSG00000082074	FYB	11455.6	313.677	311.348	1163.92	976.984	410.179	448.768	539	463.011	619.523	1403.72	1102.22	1499.02	732.345	4321.95	1165.79	317.983	1224.22	1792.54	864.34
ENSG00000082126	MPP4	31.8432	1.50085	3.57871	3.253	1.1929	0	7.41765	1.13235	0.980955	1.31534	5.9988	143.121	1.38032	2.72924	2.08036	1.00154	0	0	1.20144	0
ENSG00000082146	STRADB	587.773	103.559	122.869	71.566	102.589	166.469	228.093	159.662	73.5716	151.264	73.9852	219.328	251.218	98.2525	318.307	128.197	168.928	222.586	88.9063	73.4307
ENSG00000082153	BZW1	5214.33	2314.31	2940.51	3471.58	3374.63	3991.26	4977.24	3869.25	2922.27	4768	3891.22	8485.02	4225.15	3378.67	3468.97	4289.59	4034.38	3715.69	3452.93	3457.35
ENSG00000082175	PGR	3.9804	1.50085	3.57871	0	2.3858	0	0	0	0.980955	1.31534	0	3.71743	1.38032	0.909746	7.28126	3.00462	0	5.61141	0	1.52981
ENSG00000082196	C1QTNF3	181.537	361.277	179.814	205.546	226.12	289.349	211.433	84.9563	83.0781	193.78	44.0198	330.135	134.357	175.653	66.3457	82.1383	182.899	162.666	52.9165	118.568
ENSG00000082212	ME2	3554.5	5134.4	3645.52	5169.01	2890.39	7991.84	5279.51	3150.2	6250.65	4295.88	4457.11	1013	6406.05	6211.74	6200.51	5647.68	6809.03	5024.09	5906.26	6325.75
ENSG00000082213	C5orf22	806.695	1044.59	840.998	874.406	720.511	1287.8	940.187	919.47	804.383	814.192	833.833	589.212	904.107	1045.3	1052.66	848.304	1085.34	1138.18	1409.29	847.512
ENSG00000082258	CCNT2	2481.56	1959	974.63	2226.35	1021.47	1813.3	2538.77	949.435	1012.13	1192.09	1381.2	1208.16	1255.73	1739.05	1410.85	1302.84	1000.91	1512.81	1162.99	1676.25
ENSG00000082269	FAM135A	245.458	1167.66	739.601	1083.25	836.222	1511.54	1262.86	918.338	679.802	2434.69	1137.77	5418.15	830.951	953.414	665.715	1076.65	883.286	520.926	1503	936.241
ENSG00000082293	COL19A1	0	1.50085	2.38581	0	23.858	2.6635	0	0	2.94287	0	0	0	13.8032	148.289	5.2009	0	2.20821	0	6.00718	0
ENSG00000082397	EPB41L3	801.388	195.11	299.419	908.888	589.292	150.488	489.565	313.662	309.001	609	1015.8	4204.41	561.789	135.552	3553.25	355.546	389.75	495.675	669.2	546.141
ENSG00000082438	COBLL1	136.66	61.5348	535.614	35.783	99.0106	99.8814	330.086	943.25	1013.33	1274.56	207.958	1611.5	350.6	23.6534	472.241	1234.9	472.558	145.897	78.0934	1002.02
ENSG00000082458	DLG3	2072.46	1601.4	1013.97	614.166	609.571	1555.49	1461.28	859.456	123.6	1081.21	873.825	977.683	800.584	479.436	734.367	1024.57	736.439	109.423	881.855	45.8942
ENSG00000082482	KCNK2	1.3268	0	4.77162	9.759	5.96449	0	1.85441	1.13235	0	1.31534	13.9972	14.8697	5.52127	0	22.8839	1.00154	2.20821	5.61141	0	0
ENSG00000082497	SERTAD4	6.634	1.50085	90.6607	25.3734	102.589	2.6635	116.828	26.0441	9.80955	155.21	47.9904	954.594	12.4229	0.909746	9.36162	33.0508	16.5616	22.4457	4.80575	6.11922
ENSG00000082512	TRAF5	676.193	3323.9	1300.61	2692.89	1715.32	2023.68	2343.53	2338.85	2381.68	1901.97	2021.65	379.177	2001.46	1996.67	2038.75	3647.15	2562.63	2177.33	1747.55	3614.19
ENSG00000082515	MRPL22	949.989	1046.09	2017.2	1335.68	1835.87	2987.12	1724.6	2444.75	2458.27	3152.86	2807.44	1596.63	2118.79	1746.71	1070.34	2692.14	3021.94	2236.15	2011.21	1952.03
ENSG00000082516	GEMIN5	609.001	2393.85	1561.51	1627.8	1361.1	1815.18	1201.66	1979.35	2272.87	1344.27	1149.77	431.221	1643.96	2351.69	1532.18	2042.14	1507.11	1461.77	2742.88	1877.07
ENSG00000082556	OPRK1	0	0	0	0	0	1.33175	0	0	0	0	0	0	0	0	0	0	0	0.935236	0	0
ENSG00000082641	NFE2L1	4062.66	4522.05	4412.55	4981.64	4555.68	3470.54	3273.04	3123.03	3980.72	3017.38	2647.47	6678.36	4428.06	5035.44	7036.81	4059.24	3021.94	4035.54	3991.17	2898.98
ENSG00000082684	SEMA5B	19.902	16.5093	29.8226	24.7228	31.0154	3.99525	3.70883	3.39706	1.96191	2.63067	7.9984	16.7284	6.90158	2.72924	20.8036	1.00154	1.10411	25.2514	2.40287	0
ENSG00000082701	GSK3B	2197.18	1796.52	1067.65	1651.22	1444.6	1387.68	1413.06	1518.48	1810.84	1896.71	1131.77	1795.52	1688.13	1765.82	2285.27	1595.45	2310.9	1138.18	2537.43	1485.44
ENSG00000082781	ITGB5	175.138	114.064	893.485	573.829	664.445	127.848	357.902	294.412	247.201	568.225	719.856	3968.35	129.75	17.2852	4288.66	203.312	215.301	758.476	73.2876	175.928
ENSG00000082805	ERC1	778.832	1400.29	1597.3	1430.02	658.48	736.459	784.417	922.867	1324.29	1100.94	613.877	1775.07	841.993	1313.67	1539.47	1478.27	1403.32	707.973	2345.2	948.479
ENSG00000082898	XPO1	9724.12	14992	5483.78	12673.7	9182.93	18287.6	15070.8	12750.3	11301.6	13850.5	10789.8	5275.03	14082	12538.1	10240.6	14772.7	17418.4	11566.1	14931.5	14089.5
ENSG00000082929	C4orf6	0	0	0	0	0	0	0	0	0.980955	0	0	3.71743	0	0	0	0	0	0	0	3.05961
ENSG00000082996	RNF13	2304.65	705.339	898.257	1370.16	1361.1	1235.87	1418.63	1155	1031.96	1608.65	1663.67	3167.25	1482.46	1201.77	5003.26	1788.75	1401.11	1628.25	1536.59	1289.63
ENSG00000083067	TRPM3	1.3268	3.0017	2.38581	1.3012	0	1.33175	0	1.13235	1.96191	0	0	3.71743	0	0.909746	2.08036	7.01078	2.20821	2.80571	0	7.64903
ENSG00000083093	PALB2	896.917	974.05	571.401	796.985	527.261	1026.78	960.586	924	1062.37	666.875	727.854	537.168	841.993	1024.37	855.028	831.278	886.598	967.969	1130.55	853.631
ENSG00000083097	DOPEY1	576.133	867.975	513.393	690.333	460.449	631.168	658.789	619.158	764.199	648.396	376.337	395.254	476.93	954.941	745.772	828.317	662.554	673.585	791.462	887.046
ENSG00000083099	LYRM2	870.774	691.68	1098.95	973.47	1159.47	1089.64	1053.2	784.881	1217.84	1908.49	1323.19	1958.86	1347.71	1183.25	1175.17	1304.45	1236.75	1334.8	1527	1094.49
ENSG00000083123	BCKDHB	534.701	885.5	629.854	845.78	1231.07	1197.24	1155.3	1113.1	1282.11	2522.81	1009.8	587.353	1153.94	2052.39	807.179	1318.03	2203.8	1751.7	1728.87	2378.85
ENSG00000083168	MYST3	3961.83	2775.07	1197.68	2289.46	1345.59	1711.3	1418.63	1569.44	2759.43	1963.8	1187.76	1433.07	2323.07	3220.5	2806.4	2323.57	3024.15	1776.95	2674.4	2236.58
ENSG00000083223	ZCCHC6	1389.16	1925.59	1274.02	1502.23	1178.58	1333.08	1802.49	1491.31	1859.89	2067.71	1285.74	2039.01	1330.63	1878.63	2108.44	1663.56	2744.81	820.202	1320.38	1583.35
ENSG00000083290	ULK2	220.249	39.022	95.4324	363.035	110.94	45.2795	118.682	52.0882	49.0478	426.169	125.975	719.322	78.6781	33.6606	455.599	90.1385	29.8109	109.423	105.726	81.0797
ENSG00000083307	GRHL2	0	1.50085	276.754	1.3012	175.356	0	168.752	58.8823	0.980955	498.512	165.967	2459.08	9.66222	0	5.2009	0	30.915	1.87047	0	0
ENSG00000083312	TNPO1	3530.62	5261.97	3136.15	6582.77	3965.2	7874.65	8001.79	5530.41	5543.38	6480.66	4047.19	3628.21	5300.42	5993.41	7254.21	7268.17	6635.68	5290.63	6777.31	5507.3
ENSG00000083444	PLOD1	425.903	911.015	3461.81	1847.05	2001.68	846.994	1060.72	1380.34	376.687	1199.59	1819.64	2460.94	1427.25	646.829	3925.64	1425.19	1333.76	1273.79	1703.64	1170.3
ENSG00000083454	P2RX5	720.453	3894.7	3454.65	2126.16	2474.07	2796.68	2084.36	1817.43	1334.1	1907.24	1805.64	172.86	3159.55	5726.85	460.8	2611.01	2851.91	671.499	2305.56	2658.8
ENSG00000083457	ITGAE	508.165	441.249	571.401	393.613	554.698	383.544	691.696	408.779	387.477	662.929	695.861	780.659	683.257	323.869	711.483	438.674	663.568	307.693	448.136	354.915
ENSG00000083520	DIS3	1951.12	2587.08	1956.87	2851.4	2122.86	3067.31	3530.95	2971.38	2630.86	1928.92	2170.07	1956.35	2481.2	3606.17	2600.53	2985.11	3975.27	2920.77	4357.87	3030.41
ENSG00000083535	PIBF1	622.269	844.977	540.386	912.791	702.617	2066.88	1312.92	816.426	948.584	666.875	661.868	533.451	948.278	951.594	778.054	924.421	1108.52	944.588	1006.8	917.883
ENSG00000083544	TDRD3	772.198	787.945	792.089	413.131	560.662	861.643	597.121	409.912	898.555	428.799	465.907	581.777	760.555	920.663	613.706	411.633	673.505	539.631	550.258	602.743
ENSG00000083622	AC000111.6	0	0	0	0	0	0	0	0	0	0	0	0	0	0	0	0	0	0	0	0
ENSG00000083635	NUFIP1	358.236	501.283	198.022	364.336	348.326	524.71	407.971	465.397	356.087	268.328	427.914	193.306	429.279	433.039	256.924	597.919	645.903	408.698	851.819	428.346
ENSG00000083642	PDS5B	2401.51	3707.09	1889.56	3539.91	2922.6	4598.54	3701.41	3326.85	3798.26	4558.95	2053.59	1115.23	3656.46	3568.02	2693.02	4347.68	4658.23	2933.83	3283.53	2902.04
ENSG00000083720	OXCT1	3474.89	5252.6	3170.66	5805.61	3844.32	6861.14	5110.53	6568.61	6006.32	6176.56	5386.92	2496.13	4821.16	5893.36	3895.35	6000.89	9678.81	1852.66	6783.02	5898.21
ENSG00000083750	RRAGB	603.694	252.142	255.282	246.577	174.163	358.241	356.047	195.897	234.448	314.365	265.947	356.873	200.146	279.292	266.286	127.195	263.882	209.493	141.77	287.603
ENSG00000083782	EPYC	26.536	0	0	1.9518	0	0	3.70883	2.26471	0	0	1.9996	1.85871	4.14095	0	6.24108	2.00308	0	172.083	1.20144	0
ENSG00000083799	CYLD	3857.01	1517.36	991.304	2126.81	1559.12	1265.16	1589.23	1666.82	1298.78	2404.43	1583.68	1548.31	1875.85	1805.85	2240.55	1880.89	1507.11	2436.29	2154.18	1808.23
ENSG00000083807	SLC27A5	893.456	264.149	475.969	210.794	339.976	327.611	463.603	334.044	319.791	547.179	443.911	260.22	266.401	357.525	175.79	287.442	373.188	517.185	646.373	590.505
ENSG00000083812	ZNF324	196.366	414.234	417.517	360.432	351.905	402.189	341.212	507.294	409.058	273.59	255.949	271.372	328.515	438.497	277.728	404.622	300.317	376.9	555.064	307.491
ENSG00000083814	ZNF671	782.812	483.273	549.929	443.058	468.809	330.274	300.415	259.309	178.534	399.862	319.936	144.98	259.5	501.27	250.683	393.605	203.156	499.416	407.287	241.709
ENSG00000083817	ZNF416	286.589	90.0509	221.88	34.4818	163.427	135.839	89.0118	191.368	145.181	160.471	169.966	321.557	132.51	248.361	102.978	148.228	139.117	166.472	215.057	99.4374
ENSG00000083828	ZNF586	739.028	549.31	524.878	490.552	416.322	748.444	343.066	511.823	515.982	606.37	413.917	600.364	520.379	576.779	469.121	584.899	414.04	345.102	764.114	553.79
ENSG00000083838	ZNF446	157.889	310.676	298.226	206.891	279.138	185.113	242.928	187.971	277.61	206.508	179.964	137.545	172.54	216.519	184.112	170.262	191.01	212.298	144.172	195.815
ENSG00000083842	ZNF8	92.876	228.129	165.814	167.855	133.605	181.118	124.246	142.676	141.258	96.0195	123.975	68.7724	167.018	225.617	217.398	121.186	93.8491	124.386	288.345	162.159
ENSG00000083844	ZNF264	857.113	699.395	437.796	1011.68	564.241	631.25	675.006	452.941	608.192	330.149	449.91	836.421	492.773	475.797	871.67	696.07	684.546	687.398	545.452	564.498
ENSG00000083845	RPS5	25080.5	29087.9	53653.3	16463.4	24189.6	60911.6	36413.3	63673.3	80097.9	42707.6	46924.6	47729.9	44783	35572.9	15394.7	28798.3	34614.9	38554.2	42269	72344.5
ENSG00000083857	FAT1	1180.85	69.039	276.754	447.613	280.331	29.2985	87.1574	217.412	69.6478	255.175	419.916	1851.28	89.7206	11.8267	352.621	144.222	109.307	257.19	88.9063	18.3577
ENSG00000083896	YTHDC1	6.634	7.50424	22.6652	26.024	22.6651	26.635	24.1074	28.3088	12.7524	28.9374	17.9964	5.57614	12.4229	15.4657	13.5223	14.0216	18.7698	14.0285	7.20862	12.2384
ENSG00000083937	CHMP2B	3267.91	798.451	990.111	893.273	1330.08	1559.48	1464.99	1362.22	1277.2	1848.05	1247.75	3827.09	1094.59	1077.14	1652.85	1336.05	1596.54	1382.28	1734.87	1297.27
ENSG00000084070	SMAP2	9984.17	4377.97	4054.68	3820.97	3448.67	4669.12	3043.09	4289.35	6687.17	2938.46	2611.48	1405.19	3971.17	4318.56	8499.31	4629.11	3772.73	3412.67	4540.23	5063.66
ENSG00000084072	PPIE	1658.5	2062.17	3504.71	2012.3	2311.84	3329.33	2301.33	1632.85	1426.31	2663.55	1987.6	1676.56	1367.89	2161.52	1393.84	2409.7	2678.38	2355.86	1249.49	2441.57
ENSG00000084073	ZMPSTE24	2680.14	1404.79	1548.39	1876.33	1857.34	2058.89	2475.64	2222.81	2180.66	2088.75	2321.54	3533.41	2672.29	2202.49	2233.27	2561.94	2459.95	1669.4	1830.99	1769.98
ENSG00000084090	STARD7	7831.65	11636.7	10797	10213.8	10577.2	13928.2	10579.3	14254.5	13483	12146.5	9194.49	5189.83	12727.9	12359.8	7487.49	13978	13108.5	11015.2	10392	13046.7
ENSG00000084092	C4orf14	1179.53	2195.74	1871.67	1282.23	1401.64	2213.27	1477.61	2349.58	2545.58	1965.11	1687.66	1063.18	1758.25	2486.1	1439.54	1923.58	2873.38	2009.77	2046.99	3068.3
ENSG00000084093	REST	3221.47	2056.16	1278.79	2379.24	1408.81	2627.55	2570.22	1997.47	2300.34	3016.06	1291.74	1553.88	2205.75	2541.83	2073.08	2449.77	3784.88	1954.64	2539.84	2045.35
ENSG00000084110	HAL	14.5948	9.00509	83.5033	24.7228	5.96449	5.32701	11.1265	36.2353	16.6762	51.2981	49.99	117.099	26.226	8.18771	56.1697	9.01385	6.62464	5.61141	7.20862	42.8346
ENSG00000084112	SSH1	145.948	277.657	102.59	488.6	147.919	179.786	263.327	298.941	466.935	142.056	101.98	262.079	322.994	431.219	722.925	264.406	248.424	228.197	425.309	469.65
ENSG00000084207	GSTP1	2907.02	249.141	22877.5	1874.38	16935.6	399.525	4116.8	2603.28	3821.8	15452.6	12453.5	25529.4	5532.31	5779.61	3321.29	5559.54	4813.91	927.754	14010	6659.24
ENSG00000084234	APLP2	4509.8	10145.7	16157.9	9330.25	9698.27	9968.16	7643.89	6805.44	7269.86	11202.7	10160	17012.8	11057.7	12267	34786.7	6565.09	8520.39	9196.17	11085.7	6093.21
ENSG00000084444	KIAA1467	123.392	418.737	107.361	158.096	199.214	322.284	79.7398	126.823	414.944	315.68	97.9804	130.11	657.031	10.9169	343.259	202.311	245.112	117.84	523.826	208.054
ENSG00000084453	SLCO1A2	13.268	0	0	0	0	0	1.85441	0	0	0	0	0	1.38032	0.909746	1.04018	1.00154	0	0	0	0
ENSG00000084463	WBP11	3995	3523.99	3064.57	3735.09	3921.06	4633.16	2777.91	4510.16	4173.96	3688.2	3417.32	1894.03	4648.91	5231.95	3531.41	7221.1	5299.71	4506.9	7534.21	4457.85
ENSG00000084623	EIF3I	4899.87	6722.3	13113.6	5679.74	8427.83	10698	6703.7	14564.3	12928	8735.14	8742.25	8847.67	10124.6	11440.1	5811.48	9475.56	10601.6	10863.7	11429.3	15958.9
ENSG00000084628	NKAIN1	0	0	3.57871	0	3.5787	0	7.41765	6.79412	0	21.0454	11.9976	107.805	0	0	1.04018	0	0	0	0	0
ENSG00000084636	COL16A1	59.706	109.562	250.51	439.805	411.55	42.616	126.1	116.632	55.9145	124.957	447.91	631.962	69.0158	1.81949	1151.48	170.262	36.4355	256.255	39.6474	6.11922
ENSG00000084652	TXLNA	3136.56	5788.77	3298.38	4251.67	3471.34	3739.56	3297.15	3306.47	3373.51	2317.62	2209.56	1670.98	3144.36	4751.6	2904.18	3526.42	2669.73	2641.11	3356.81	3111.62
ENSG00000084674	APOB	0	0	1.1929	0	0	0	1.85441	0	0.980955	2.63067	0	5.57614	0	0	6.24108	0	0	0.935236	0	3.05961
ENSG00000084676	NCOA1	1674.42	1013.07	805.21	462.576	491.474	788.397	573.014	763.206	771.031	785.255	699.86	2446.07	447.223	497.631	1427.13	589.907	478.078	988.544	1096.91	272.305
ENSG00000084693	AGBL5	472.506	1472.94	1586.77	1156.32	1238.38	1920.5	1326.61	1589.69	2322.4	1081.38	998.424	645.05	1329.65	1627.86	1110.05	1150.97	1561.62	1280.74	1551.14	1571.34
ENSG00000084710	EFR3B	3.9804	102.058	4.77162	13.6626	25.0509	39.9525	9.27206	3.39706	10.7905	34.1987	5.9988	27.8807	1.38032	0.909746	19.7634	0	12.1452	1.87047	0	26.0067
ENSG00000084731	KIF3C	354.256	85.5483	174.164	204.288	205.179	59.9288	146.499	201.559	45.1239	93.3888	121.976	317.84	154.595	174.671	291.25	83.1278	178.865	202.946	109.331	48.9538
ENSG00000084733	RAB10	4695.55	4251.9	4639.21	4927.64	5809.42	7095.57	8552.55	6300.41	5281.46	10897.6	8912.22	39371.3	5851.16	5451.2	5778.2	5741.83	7562.03	5750.76	7292.72	7404.26
ENSG00000084734	GCKR	0	3.0017	36.98	9.1084	14.3148	0	16.6897	4.52941	0	9.20735	3.9992	55.7614	2.76063	0	4.16072	0	3.31232	2.80571	2.40287	3.05961
ENSG00000084754	HADHA	3939.27	6885.89	10065.7	5513.83	4414.92	6484.3	4333.76	7621.86	6098.6	4764.14	5192.96	4193.26	4556.43	7234.3	5289.31	6081.35	8332.69	6168.81	5468.94	6238.55
ENSG00000084764	MAPRE3	27.8628	15.0085	75.153	39.036	77.5384	7.99051	35.2338	27.1765	6.86669	55.2441	69.986	282.524	15.1835	20.0144	117.54	19.0292	19.8739	28.0571	15.6187	9.17883
ENSG00000084774	CAD	2002.14	11969.3	7067.96	7698.55	6302.08	6464.32	6010.15	4875.91	5977.94	3244.93	4085.18	1068.76	4225.15	9157.5	4325.07	4086.28	6153.19	4359.13	8681.58	6165.12
ENSG00000085063	CD59	14187.5	633.358	7794.44	2922.49	3598.98	661.88	6075.06	3480.85	1780.43	7019.94	10277.9	62493.6	2704.04	437.588	7467.45	2321.57	2182.82	2093.99	2018.41	1672.08
ENSG00000085117	CD82	421.923	523.796	2663.76	897.828	1544.8	510.061	1038.47	555.985	2300.34	1545.52	2017.6	2973.94	1356.85	1291.84	1871.28	1727.66	1773.2	261.866	816.977	1497.68
ENSG00000085185	BCORL1	305.164	205.616	187.286	359.131	175.356	133.175	87.1574	224.206	105.943	142.056	151.97	293.677	179.441	209.242	418.152	283.436	182.178	207.622	332.798	146.861
ENSG00000085224	ATRX	5880.38	4669.14	1771.46	3425.41	1965.9	4374.8	4042.62	1970.29	4451.58	2981.86	1649.67	1524.14	2546.68	4209.39	3352.5	2855.39	3779.36	2678.51	1740.88	2863.8
ENSG00000085231	TAF9	4505.81	3610.58	7604.77	4667.41	5494.74	7683.76	7923.67	7374.09	5861.99	8652.6	6248.75	3506.12	5444.22	5086.11	3719.64	5779.88	7155.68	5825.97	6237.15	7170.44
ENSG00000085265	FCN1	778.832	135.076	277.947	388.408	453.302	97.2179	116.828	223.073	386.496	153.894	1919.62	163.567	363.023	85.5161	2378.89	98.1509	158.991	291.794	98.5178	182.047
ENSG00000085274	MYNN	719.126	820.964	570.208	845.78	629.851	1599.43	1617.05	904.75	1040.79	1367.95	855.829	1174.71	1003.49	1008	651.152	1058.63	1068.78	938.977	1268.72	1125.94
ENSG00000085276	MECOM	104.817	25.5144	81.1175	104.747	135.99	23.9715	64.9045	21.5147	35.3144	48.6674	103.979	234.198	31.7473	12.7364	134.183	11.0169	20.978	144.026	62.4747	18.3577
ENSG00000085365	SCAMP1	1785.87	1331.25	980.567	1610.23	891.095	2378.51	1643.01	1205.96	2109.05	2877.95	1441.71	4628.2	1598.41	1625.72	2450.66	2018.1	2668.63	1617.96	2596.3	1832.71
ENSG00000085377	PREP	1889.36	1373.28	1312.19	1040.31	1441.02	1728.61	1057.02	1393.93	1198.73	953.618	1087.78	1178.42	1340.29	2034.19	984.01	1156.78	1445.28	947.394	1438.12	1419.66
ENSG00000085382	HACE1	753.623	735.415	242.16	607.01	478.352	913.581	1155.3	569.573	295.268	804.985	489.902	990.694	610.1	546.757	512.808	388.597	741.96	722.002	467.359	504.836
ENSG00000085415	SEH1L	1852.21	4838.73	4267.02	3983.62	4263.42	7801.4	4598.94	6119.23	4856.71	6568.78	5088.98	2341.98	4978.8	6367.31	3645.83	6695.29	5109.81	5178.4	5902.66	4892.32
ENSG00000085433	WDR47	525.413	597.337	366.222	599.202	467.616	699.169	793.689	517.485	502.249	730.011	405.919	1397.75	496.914	619.537	607.465	455.7	558.678	517.185	510.611	520.134
ENSG00000085449	WDFY1	1800.47	1142.15	821.911	1202.31	763.455	1207.9	1018.07	1047.43	1623.48	1545.52	1227.75	1847.56	1140.14	1154.47	2255.11	1373.11	783.916	1890.11	1637.56	1240.67
ENSG00000085465	OVGP1	140.641	130.574	100.204	42.9396	21.4722	50.6066	37.0883	15.8529	11.7715	14.4687	19.996	26.022	24.8457	44.5775	26.0045	8.01231	11.0411	31.798	13.2158	18.3577
ENSG00000085491	SLC25A24	346.295	208.618	362.643	329.203	430.636	356.909	407.971	270.632	183.439	710.281	539.892	2788.07	263.64	79.1479	2273.83	249.383	232.967	421.791	303.964	163.689
ENSG00000085511	MAP3K4	829.25	2338.32	1591.33	1573.8	1290.72	1552.82	1285.11	1204.82	1376.28	1425.82	911.818	1464.67	1508.69	1878.63	1158.76	1358.09	1583.29	1432.78	1196.63	1251.38
ENSG00000085514	PILRA	327.72	208.794	159.849	388.415	334.012	90.5591	116.949	220.809	208.943	160.471	637.872	239.774	299.529	49.1263	1595.64	179.276	139.117	318.915	197.036	192.755
ENSG00000085552	IGSF9	14.5948	10.5059	178.936	0.6506	50.1017	5.32701	53.778	26.0441	0	55.2441	29.994	392.188	1.38032	0	0	0	3.31232	1.87047	0	1.52981
ENSG00000085563	ABCB1	61.0328	13.5076	41.7517	52.048	236.194	15.981	25.9618	24.9118	25.5048	15.784	49.99	87.3595	37.2686	18.1949	123.781	46.0708	3.31232	65.4665	32.4388	32.1259
ENSG00000085644	ZNF213	453.766	532.801	449.725	391.01	397.235	399.525	374.591	300.073	335.487	267.013	191.962	486.983	351.981	613.169	384.866	393.605	324.607	352.584	204.244	344.206
ENSG00000085662	AKR1B1	8246.07	2539.43	6184.02	3597.82	4831.24	3218.84	3966.59	5344.7	3526.53	5192.94	3451.31	697.017	5267.29	4926.27	3664.55	3705.7	4908.86	6343.7	5687.6	3691.42
ENSG00000085719	CPNE3	4799.04	1002.57	1324.12	2474.88	1302.65	1824.5	1440.88	2294.15	1104.56	1675.74	1409.72	6696.94	2073.24	1376.45	2787.68	3199.92	3019.73	833.295	2770.51	2671.04
ENSG00000085721	RRN3	2993.26	2767.56	1215.57	1993.44	1561.5	2409.14	2017.6	1673.62	1928.56	1895.4	1723.66	931.215	1964.19	2224.33	1903.53	2071.18	3168.79	1769.47	1904.28	1870.95
ENSG00000085733	CTTN	992.447	270.153	1902.68	914.093	1604.45	302.308	962.44	723.573	191.286	1529.73	1709.66	6845.64	321.614	150.108	1220.13	172.265	350.002	1842.41	406.086	252.418
ENSG00000085741	WNT11	6.634	0	3.57871	0	11.929	6.65876	3.70883	0	2.94287	0	1.9996	66.9137	0	0	8.32144	2.00308	0	0.935236	0	3.05961
ENSG00000085760	MTIF2	919.473	1913.58	1754.76	1947.9	1655.74	1720.62	1782.09	1581.9	2093.36	1724.4	1281.74	1263.92	2053.91	2329.86	1836.96	2059.16	2732.66	2515.78	2471.36	2605.26
ENSG00000085788	DDHD2	1261.79	1151.15	506.984	1325.92	918.532	1134.65	1648.57	853.794	1219.33	1490.27	1117.78	685.865	1214.68	1344.6	1727.74	966.485	1267.51	1149.4	1195.43	1199.37
ENSG00000085831	TTC39A	9.2876	1.50085	78.7317	7.8072	57.2591	1.33175	40.7971	45.2941	0	181.516	109.978	1265.78	6.90158	3.63898	15.6027	0	3.31232	2.80571	3.60431	1.52981
ENSG00000085832	EPS15	2745.15	3536	2821.22	4933.5	3775.52	4960.77	5544.69	7206.29	6174.13	5928.22	3629.27	3092.9	4455.66	4699.75	6664.43	7507.54	9649.89	7134.91	5223.85	7393.55
ENSG00000085840	ORC1L	517.452	1740.98	1415.98	1555.58	1308.61	1660.69	993.965	2193.37	1696.07	1193.01	1099.78	236.057	1470.04	1584.78	737.487	2101.23	1902.38	2058.45	1997.99	2046.88
ENSG00000085871	MGST2	392.733	114.323	536.807	151.025	422.286	233.056	391.523	169.909	143.251	662.929	561.888	4230.66	282.965	30.0216	812.464	185.285	171.137	214.169	186.223	231.001
ENSG00000085872	CHERP	1855.42	5100.29	2916.35	4693.96	4405.5	3954.86	2892.54	3610.82	4441.92	2757.36	2875.74	1031.84	4008.47	5221.78	2816.13	4551.49	4275.54	3845.68	5757.91	3474.58
ENSG00000085978	ATG16L1	1121.15	1260.71	793.281	1175.63	897.06	1478.24	1097.81	1138.01	836.755	874.698	903.819	1050.17	880.642	1059.85	807.179	950.461	635.966	832.36	1112.53	954.599
ENSG00000085982	USP40	358.236	57.0322	319.698	499.661	737.211	33.2938	420.952	286.485	347.258	336.726	453.909	1040.88	89.7206	534.931	1143.16	395.608	687.859	295.534	199.439	878.108
ENSG00000085998	POMGNT1	1259.13	1044.59	1115.65	920.822	871.192	1235.87	1327.1	860.821	966.086	824.715	771.846	1237.9	927.573	948.865	1008.97	486.748	892.544	924.948	987.256	836.804
ENSG00000085999	RAD54L	512.145	2616.99	1631.8	2172.09	2068.49	1668.61	1450.15	2884.02	1788.28	1453.34	1453.71	178.436	1852.27	1761.98	688.599	2151.31	1862.63	2484.62	2484.57	1652.19
ENSG00000086015	MAST2	545.315	4017.77	2643.48	3391.58	1580.59	3180.22	3727.37	5213.35	4066.06	1859.88	1219.76	728.615	1609.45	1455.59	2369.53	1840.83	4022.26	3663.32	3819.37	4818.89
ENSG00000086061	DNAJA1	18772.9	13683.2	9928.54	10621.7	13615.7	18641.9	18002.6	15791.8	14715.3	12240.5	11947.6	7189.5	16868.9	9731.55	6173.47	14104.7	13238.2	14822.5	13189.4	14184.4
ENSG00000086062	B4GALT1	2501.02	990.56	1513.8	1761.82	7446.07	1177.27	1216.49	1484.51	2653.48	4088.06	4795.04	7427.42	3283.77	9740.64	3731.12	1446.22	1668.31	1358.9	1996.79	997.433
ENSG00000086065	CHMP5	3669.93	926.023	1673.64	1772.23	1940.85	3178.89	4634.18	2272.63	2435.71	3907.86	2625.47	8367.93	2302.37	1425.57	1714.22	1932.97	2154.11	3129.3	1714.45	2527.24
ENSG00000086102	NFX1	2417.43	3310.87	2346.44	1955.05	1887.17	2728.76	2023.16	2272.63	2662.31	1963.8	1691.66	1323.4	2427.98	3356.96	1904.57	2522.88	2429.04	1704	2298.35	2637.38
ENSG00000086159	AQP6	0	3.0017	1.1929	1.9518	1.1929	3.99525	0	1.13235	0	2.63067	0	0	0	0	1.04018	2.00308	0	0	0	0
ENSG00000086189	DIMT1L	1923.86	1542.87	1169.05	1695.46	1624.73	2680.82	2492.33	2750.48	2611.3	2336.04	2231.55	1700.72	2309.27	2464.5	1907.69	2842.37	3020.84	2634.56	2885.85	2817.9
ENSG00000086200	IPO11	805.22	1328.25	831.102	1425.75	990.021	2096.18	1557.83	1373.54	1576.32	1664.73	1389.72	1450.86	1584.43	1699.41	1194.85	1560.91	2257.9	1608.75	1911.49	1623.54
ENSG00000086205	FOLH1	21.2288	1.50085	5.96452	5.8554	14.3148	0	7.41765	4.52941	0	15.784	13.9972	94.7944	1.38032	0.909746	11.442	1.00154	1.10411	9.35236	8.41006	0
ENSG00000086232	EIF2AK1	4272.71	6729.8	6301.02	6011.27	5259.7	7436.01	5514.59	10025.7	8874.48	6221.86	4593.62	3798.81	7355.29	9030.85	5756.61	7790.16	8524.52	7667.06	6259.29	6589.16
ENSG00000086288	TXNDC3	2.6536	1.50085	1.1929	5.8554	3.5787	0	0	5.66176	0.980955	5.26134	15.9968	3.71743	0	1.81949	6.24108	1.00154	0	7.48189	1.20144	1.52981
ENSG00000086289	EPDR1	165.85	30.017	25.051	110.602	93.0461	17.3128	53.778	78.1323	67.6859	71.0281	183.963	310.405	92.4812	17.2852	387.987	65.1001	57.4136	164.601	54.0647	58.1326
ENSG00000086300	SNX10	1145.03	1106.04	647.747	1334.99	1208.41	2530.33	3143.23	2134.48	1372.32	2091.38	1569.69	492.559	1984.86	986.164	4418.67	2236.42	1409.94	1818.1	1409.15	1433.39
ENSG00000086475	SEPHS1	2003.47	3971.24	2848.66	3257.55	3152.83	4942.13	3399.14	3094.72	3002.7	2914.78	2151.57	998.129	2996.67	3736.33	2418.42	2850.38	4831.57	3118.08	2884.65	2839.32
ENSG00000086504	MRPL28	1768.63	2398.36	5030.48	1963.51	3075.29	2901.89	2763.08	2983.75	3164.56	2674.08	2885.42	1598.49	2331.35	2690.12	1378.24	2629.04	2251.27	2594.34	2423.3	2319.19
ENSG00000086506	HBQ1	9.2876	1.50085	3.57871	0.6506	0	0	5.56324	1.13235	0	6.57668	0	0	0	1.81949	1.04018	0	13.2493	1.87047	0	0
ENSG00000086544	ITPKC	274.648	498.282	1401.66	394.914	767.034	468.776	873.429	742.823	395.325	1186.43	1243.75	4973.92	270.542	389.371	577.3	296.456	283.755	360.066	422.906	409.988
ENSG00000086548	CEACAM6	1.3268	1.50085	1711.82	13.6626	582.135	7.99051	1776.53	276.294	2.94287	2835.86	3259.35	6025.95	20.7048	0	0	1.00154	93.8491	0	1.20144	0
ENSG00000086570	FAT2	19.902	18.0102	975.796	18.2168	403.2	11.9858	374.591	142.676	7.84764	857.599	407.918	4172.81	22.0851	4.54873	20.8036	6.00924	89.4327	14.9638	4.80575	3.05961
ENSG00000086589	RBM22	1819.04	2770.57	2705.51	1974.57	2514.63	2952.49	2195.62	2526.28	2444.54	2681.97	2211.56	1427.49	2989.77	2876.62	1852.56	2810.32	3058.38	3122.75	2244.28	2938.76
ENSG00000086598	TMED2	12517	3511.98	4550.93	5681.04	5079.36	7264.7	6926.23	8274.1	5232.42	7542.13	7366.53	24094.5	7031.33	5764.15	7981.3	9240.2	8034.59	5703.07	11037.6	7040.16
ENSG00000086619	ERO1LB	395.387	400.726	285.104	271.3	370.991	466.113	437.641	347.632	83.3812	323.572	569.886	228.622	398.912	483.075	394.228	344.53	319.087	110.358	416.899	227.941
ENSG00000086666	ZFAND6	2373.65	1838.54	3093.2	2066.3	2329.73	3883.39	3384.3	3091.32	2731.96	3438.29	2613.48	4592.88	2992.53	1975.06	2184.38	2942.52	2861.85	2608.37	1939.12	2537.95
ENSG00000086696	HSD17B2	0	0	40.5587	0.6506	5.96449	1.33175	27.8162	7.92647	0	53.9287	25.9948	505.57	4.14095	0	16.6429	0	1.10411	0	0	0
ENSG00000086712	CXorf15	2427.86	2520.69	1184.98	3102.46	1675.54	2486.38	2613.39	2802.94	3070.25	3617.5	1633.32	724.569	2065.2	3006.48	2015.44	3136.74	3671.56	3394.44	3385.01	4116.85
ENSG00000086717	PPEF1	2.6536	0	20.2794	11.0602	8.35029	1.33175	5.56324	1.13235	1.96191	1.31534	7.9984	5.57614	6.90158	0.909746	16.6429	6.00924	2.20821	26.1866	0	0
ENSG00000086730	LAT2	234.844	2188.24	4553.32	925.803	3767.17	2421.12	1392.66	2089.19	3285.22	3930.22	1903.62	682.148	2167.1	3366.06	840.465	3238.98	4127.15	324.527	525.028	897.996
ENSG00000086758	HUWE1	13867.7	14583.7	7250.47	9942.46	7839.73	6622.8	6184.47	7667.16	11691	5516.52	4769.05	3804.79	7488.22	16210.8	9268	10632.3	10440.4	7395.84	10797.3	9669.9
ENSG00000086827	ZW10	597.06	1079.11	862.47	884.165	991.299	989.491	882.701	1356.56	1132.02	1119.35	939.812	496.276	1214.68	1119.9	772.853	1283.97	1542.44	1130.7	1218.26	1038.74
ENSG00000086848	FDXACB1	906.869	1048.69	1184.87	1003.54	987.719	1144.16	842.307	1104.28	1106.91	1132.96	867.798	829.688	1135.06	1397.24	1023.53	1173.03	1324.31	1177.75	1064.01	1121.89
ENSG00000086967	MYBPC2	6.634	222.125	16.7007	3.253	69.1881	263.687	33.3794	2.26471	425.735	238.076	57.9884	16.7284	30.367	349.342	0	51.0785	18.7698	1.87047	9.61149	1.52981
ENSG00000086991	NOX4	9.2876	4.50254	29.8226	20.1686	33.4012	3.99525	29.6706	19.25	3.92382	28.9374	67.9864	107.805	8.2819	0.909746	157.067	8.01231	8.83286	64.5313	1.20144	3.05961
ENSG00000087008	ACOX3	179.118	319.681	728.865	310.987	413.936	242.379	194.713	278.559	560.125	340.672	311.938	877.312	253.978	568.591	285.009	292.449	428.393	301.146	272.726	286.074
ENSG00000087053	MTMR2	291.896	975.551	498.634	1454.09	1203.63	1333.08	1396.37	1181.04	1504.79	1058.84	733.853	1559.46	1262.99	1680.3	1300.22	969.49	1625.25	1443.07	1105.32	1347.76
ENSG00000087074	PPP1R15A	1467.44	747.422	2645.86	1418.31	1217.95	744.449	1552.14	931.926	638.602	1112.77	2579.48	4314.07	1599.79	580.418	3163.19	495.762	411.832	751.929	986.38	754.194
ENSG00000087076	HSD17B14	144.621	85.5483	164.621	138.578	263.631	113.199	85.303	107.573	87.305	77.6048	125.975	70.6311	147.694	51.8555	584.581	200.308	166.72	139.35	162.194	137.682
ENSG00000087077	TRIP6	180.445	1058.1	464.04	922.55	1475.62	799.051	639.772	150.603	956.431	641.884	949.81	2091.05	752.273	712.331	779.094	120.185	1133.92	191.723	543.049	1164.18
ENSG00000087085	ACHE	27.8628	13.5076	14.3149	51.3974	139.569	6.65876	22.253	13.5882	7.84764	24.9914	39.992	33.4568	31.7473	25.4729	13.5223	27.0416	3.31232	22.4457	98.5178	27.5365
ENSG00000087086	FTL	53890.7	26766.1	38369.8	48703.2	57309.2	39422.5	37090.1	65151	57301.5	43640.2	58592.3	27631.6	56742.1	16747.5	312538	44668.7	32435.3	57652.6	64315.3	69338.4
ENSG00000087087	SRRT	10740.5	13555.7	9831.92	10053.7	11004.5	10816.5	8018.48	9581.97	8320.46	6075.53	7078.58	2154.25	8480.67	10202.8	4831.63	10585.3	9721.66	8350.72	7915.07	8843.81
ENSG00000087088	BAX	2416.1	3872.19	3581.1	3744.85	3661.01	2911.21	3074.62	6060.35	4003.28	2550.43	4295.14	1215.6	3024.27	1964.14	2106.36	5302.15	2199.38	4004.68	3600.71	2801.07
ENSG00000087095	NLK	1082.67	846.478	465.233	663.612	473.581	1218.55	921.643	768.867	799.479	790.516	575.885	559.473	893.065	713.241	847.746	771.185	746.376	521.861	758.107	689.942
ENSG00000087111	PIGS	1560.32	1146.65	1411.21	1310.96	1220.34	970.847	676.861	807.367	1009.4	748.426	1099.78	1732.32	945.517	1406.47	1310.63	899.382	898.743	1323.36	753.301	766.433
ENSG00000087116	ADAMTS2	132.68	127.572	376.958	1275.18	576.17	51.9383	163.188	228.735	194.229	163.102	699.86	884.747	201.526	7.27797	3134.06	185.285	64.0382	317.045	64.8776	59.6624
ENSG00000087128	TMPRSS11E	1.3268	6.00339	956.709	3.253	249.316	3.99525	704.677	437.088	3.92382	925.996	1037.79	8624.43	23.4654	0	0	0	58.5177	0	0	0
ENSG00000087152	ATXN7L3	2279.44	3283.86	2087.58	3465.74	3189.81	3791.5	3486.3	3247.59	2974.26	2280.79	2323.54	3338.25	3107.09	4021.99	3022.76	3385.2	2389.29	2362.41	2092.9	2678.69
ENSG00000087157	PGS1	803.922	934.076	668.981	885.917	1004.32	824.34	904.757	789.232	1004.4	769.471	939.155	444.124	760.507	810.562	783.255	1004.52	750.777	706.072	712.305	890.25
ENSG00000087191	PSMC5	6266.48	5629.68	9762.73	4224.34	7660.8	4926.15	3994.41	5975.42	6112.33	4385.33	6260.75	4040.84	6116.18	5674.08	3993.25	7359.31	6184.1	6925.42	5476.15	6836.7
ENSG00000087206	UIMC1	1674.42	3265.85	2095.93	2267.99	2752.02	3186.88	2790.89	3096.98	3649.15	2833.23	2221.56	802.964	3225.8	2818.39	1804.71	2743.22	3405.07	2011.69	2953.13	4075.4
ENSG00000087237	CETP	281.282	28.5161	200.408	124.915	163.427	19.9763	33.3794	30.5735	24.5239	21.0454	23.9952	14.8697	17.9441	113.718	19.7634	184.283	11.0411	16.8342	9.61149	108.616
ENSG00000087245	MMP2	193.713	304.672	904.222	3676.54	2864.15	359.573	604.539	1216.15	981.936	743.164	5046.99	7620.72	1231.24	30.9314	6623.86	1404.16	813.727	3288.29	270.323	62.722
ENSG00000087250	MT3	9.2876	10.5059	1.1929	0	4.77159	0	3.70883	1.13235	0	0	0	0	1.38032	3.63898	0	0	3.31232	0	0	0
ENSG00000087253	LPCAT2	183.098	21.0119	170.585	236.168	163.427	31.962	187.296	104.176	64.7431	464.313	503.899	1834.55	133.891	13.6462	1236.77	298.459	70.6628	245.032	181.417	52.0134
ENSG00000087258	GNAO1	84.9152	6.00339	3.57871	8.4578	4.77159	1.33175	5.56324	1.13235	3.92382	5.26134	0	26.022	5.52127	5.45847	11.442	4.00616	0	7.48189	2.40287	1.52981
ENSG00000087263	OGFOD1	1468.77	2074.17	2372.69	1764.43	1831.1	2194.73	1416.77	2490.04	2027.63	1824.37	1925.61	1468.38	2568.77	2786.55	1808.87	2607.01	2297.65	2204.35	2760.9	1811.29
ENSG00000087266	SH3BP2	858.44	664.876	788.51	1969.37	1497.09	697.838	1320.34	891.161	804.383	1161.44	1467.71	2163.54	1094.59	1175.39	3306.73	756.162	656.944	1432.78	710.049	767.962
ENSG00000087269	NOP14	3025.47	6357.96	5251.8	4019.17	4250.83	5153.66	3635.18	5836.14	6394.51	3723.32	4440.88	1486.07	5696.79	6921.31	2974.81	6493.45	6240.37	3964.04	5682.39	5954.46
ENSG00000087274	ADD1	4024.19	2685.02	2599.34	2709.1	3820.85	2152.11	2251.26	3942.85	3210.67	2470.2	2417.52	4074.3	3610.91	6244.5	4654.8	2869.41	2763.58	3490.3	2363.23	2478.28
ENSG00000087299	L2HGDH	94.2028	346.696	164.621	409.227	269.595	500.739	343.066	447.279	563.068	459.052	291.942	328.992	403.052	592.245	337.018	455.7	600.634	491.934	474.568	506.366
ENSG00000087301	TXNDC16	700.551	417.236	269.596	611.564	450.916	655.222	474.73	648.838	826.945	1091.73	403.919	280.666	463.786	513.097	447.277	687.056	661.36	615.385	1034.44	758.783
ENSG00000087302	C14orf166	6105.94	4498.04	6807.91	4341.45	4733.42	5465.51	5019.9	7254.98	5343.26	5594.12	6912.62	3360.55	5212.08	4866.23	4044.22	5361.24	5173.84	5113.87	5066.46	5914.23
ENSG00000087303	NID2	84.9152	39.022	110.94	484.697	237.387	31.962	50.0692	49.8235	49.0478	103.911	431.914	388.471	102.143	18.1949	549.215	61.0939	43.0602	135.609	60.0718	19.8875
ENSG00000087338	GMCL1	1767.3	1302.74	721.707	1463.85	1049.75	1799.2	1702.35	1911.41	1465.55	1898.03	1401.72	1256.49	1485.22	1469.24	1229.49	1755.7	1881.4	1794.72	1336	1523.69
ENSG00000087365	SF3B2	6405.79	13918.9	12123.5	6804.62	9883.17	9125.16	6076.91	11916.9	10666.9	7600.01	7282.54	3221.15	8348.16	11308.1	6517.76	11708	10551.9	10402.6	10639.9	9827.47
ENSG00000087448	KLHDC5	2481.12	1554.88	1448.19	1377.97	813.557	1431.63	1769.11	918.338	1054.53	618.208	941.812	563.19	919.291	1053.49	1304.39	957.472	1256.47	830.489	2059.26	1502.27
ENSG00000087460	GNAS	19754.7	36008.3	30216.3	26770.2	27935.3	37775.1	22201	37393.7	48266.9	28878.2	27654.5	22765.5	31336	37715.3	25410.5	34028.3	48364.3	32452.7	59060.8	41304.7
ENSG00000087470	DNM1L	3460.3	3376.91	3515.49	3917.26	2656.59	4364.15	4235.48	3839.81	5018.57	4166.98	2893.42	2897.73	4073.31	4650.62	3444.03	6672.26	3783.77	4066.4	5972.34	4367.59
ENSG00000087494	PTHLH	156.562	1.50085	293.454	40.3372	2.3858	2.6635	14.8353	156.265	0	359.087	299.94	1252.77	20.7048	0	9.36162	4.00616	50.7889	45.8265	2.40287	0
ENSG00000087495	PHACTR3	1.3268	0	10.7361	7.1566	1.1929	0	1.85441	1.13235	1.96191	2.63067	5.9988	20.4458	1.38032	2.72924	8.32144	1.00154	0	0	0	0
ENSG00000087502	ERGIC2	2243.62	780.441	1116.56	1117.73	836.222	1354.39	1379.68	1247.85	976.051	1307.44	1343.73	3395.87	1205.02	1052.58	1114.03	1716.64	1510.42	1343	1632.75	1306.45
ENSG00000087510	TFAP2C	0	1.50085	135.991	69.6142	159.848	0	98.2839	65.6764	13.7334	328.834	229.954	2354.99	19.3244	0.909746	22.8839	3.00462	41.9561	17.7695	4.80575	0
ENSG00000087586	AURKA	911.512	2338.32	1913.42	1982.38	2242.65	3011.09	2004.62	2302.07	1993.3	1932.23	1717.66	486.983	2617.08	2213.41	1314.79	3279.04	4192.29	2480.24	3880.64	2862.27
ENSG00000087589	CASS4	22.5556	13.5076	10.7361	42.9396	25.0509	9.32226	7.41765	12.4559	17.6572	30.2527	53.9892	83.6421	172.54	17.2852	169.549	34.0523	15.4575	27.1218	78.0934	16.8279
ENSG00000087842	PIR	0	22.5127	132.412	51.3974	134.798	17.3128	131.663	38.5	22.562	128.903	65.9868	700.735	55.2127	9.09746	128.982	27.0416	30.915	43.9561	144.172	47.424
ENSG00000087884	C11orf67	229.536	97.5551	188.479	88.4816	189.671	99.8814	81.5942	195.897	187.362	205.192	205.959	271.372	169.779	139.191	194.514	157.242	252.84	122.516	97.3164	194.285
ENSG00000087903	RFX2	123.392	79.5449	217.109	193.228	201.6	74.5781	94.5751	278.559	90.2479	55.2441	181.964	161.708	255.359	100.982	196.594	157.242	83.9121	144.962	48.0575	88.7287
ENSG00000087916	SLC6A14	0	3.0017	740.794	16.265	88.2745	2.6635	1505.78	745.088	0	643.199	1913.62	2838.25	11.0425	0	0	0	241.799	0	0	0
ENSG00000087995	METTL2A	551.949	547.81	619.117	563.419	498.632	858.98	580.431	759.809	656.259	519.557	737.852	799.247	415.475	717.789	369.264	758.165	715.461	770.634	684.819	764.903
ENSG00000088002	SULT2B1	6.634	1.50085	1316.97	4.5542	491.474	9.32226	567.45	711.117	0.980955	1110.14	2173.57	10734.1	49.6914	1.81949	0	2.00308	75.0793	3.74094	0	1.52981
ENSG00000088035	ALG6	1099.92	1831.03	773.002	1668.14	1040.21	2299.93	1980.51	820.956	1005.48	2144	1373.73	732.333	1729.54	1448.32	997.532	1160.78	1578.87	1222.35	939.524	1098.4
ENSG00000088038	CNOT3	1192.16	2871.23	2685.11	2668.68	2546.21	1871.93	1618.2	2052.29	2340.7	1510.97	1855.46	940.939	2048.89	2657.19	1906.47	2913.33	2347.58	2199.88	2697.33	2368.75
ENSG00000088053	GP6	3.9804	3.0017	13.1219	8.4578	8.35029	2.6635	11.1265	0	0.980955	3.94601	0	48.3265	0	2.72924	3.12054	2.00308	3.31232	1.87047	7.20862	6.11922
ENSG00000088179	PTPN4	615.635	519.293	351.907	379.3	342.362	536.696	511.818	368.015	468.897	593.216	333.933	656.126	469.308	693.226	765.572	423.651	494.64	411.504	553.862	471.18
ENSG00000088205	DDX18	3614.2	5439.07	3993.84	4489.14	4358.85	7284.68	4982.81	5679.88	5321.68	5550.71	4237.15	1765.78	5816.65	6118.95	4115.99	6848.53	7494.68	5809.68	5882.23	5999.9
ENSG00000088247	KHSRP	2645.64	10561.5	6401.12	10091.5	8896.64	11046.9	6857.62	12161.5	14807.5	7331.68	7966.41	2386.59	10723.7	13889.1	8843.61	14090.7	14302.6	8837.04	19815.3	10713.2
ENSG00000088256	GNA11	13.268	172.598	203.987	335.709	367.413	163.805	248.491	231	238.372	172.309	177.964	468.396	299.529	340.245	327.657	205.316	289.276	126.257	364.035	302.901
ENSG00000088280	ASAP3	417.942	57.0322	417.517	277.806	289.874	86.5638	450.622	520.882	635.659	652.406	395.921	1425.63	545.225	151.018	281.889	343.528	125.868	158.055	1352.82	82.6095
ENSG00000088298	EDEM2	871.708	478.77	726.479	448.914	762.262	607.279	432.078	653.367	572.878	363.033	765.847	1133.81	666.693	779.652	979.849	509.784	532.18	754.735	1138.96	633.339
ENSG00000088305	DNMT3B	21.2288	396.224	626.275	718.262	378.149	482.094	268.89	808.5	175.591	731.326	187.962	109.664	454.124	204.693	533.612	502.773	796.061	1565.58	1728.87	387.041
ENSG00000088320	REM1	31.8432	22.5127	13.1219	39.036	25.0509	9.32226	9.27189	5.66176	5.88573	5.26134	63.9872	24.1633	1.38032	9.09746	11.442	19.0292	5.52053	14.0285	6.00718	3.05961
ENSG00000088325	TPX2	2512.96	10454.9	7332.78	6400.6	7851.66	9070.56	5846.96	10108.5	9961.6	7559.23	5780.84	1498.12	10045.9	9203.9	4258.49	10487.1	13319.9	7398.65	22183.3	8398.63
ENSG00000088340	FER1L4	27.8628	346.964	30.4812	41.8554	20.7514	148.776	37.5382	7.92647	0.00288552	44.4168	37.9924	20.4411	62.3859	141.061	191.562	11.0159	1.1041	9.35218	15.9446	3.0596
ENSG00000088356	PDRG1	660.747	1332.75	1729.71	1081.95	1556.73	2002.95	1120.07	1722.31	1530.29	1736.24	1715.66	1334.56	1555.62	1279.1	898.715	1731.66	1592.12	1605.8	2866.63	1464.02
ENSG00000088367	EPB41L1	80.9348	66.0373	620.31	145.734	306.575	83.9003	89.0118	87.1911	329.601	406.439	301.94	1708.16	60.7339	21.8339	662.594	72.1108	65.1423	78.5598	24.0287	111.676
ENSG00000088386	SLC15A1	0	0	8.35033	0	13.1219	1.33175	12.9809	7.92647	0	32.8834	19.996	228.622	1.38032	0	2.08036	0	1.10411	0	0	1.52981
ENSG00000088387	DOCK9	270.667	1712.47	1373.03	916.695	951.933	1143.97	1518.76	1638.51	685.688	2271.58	1301.74	4804.77	1218.82	1769.46	1526.98	310.477	1266.41	1222.35	1122.14	688.412
ENSG00000088448	ANKRD10	3386	4242.9	3990.27	2227.65	1958.74	3796.82	4917.9	1998.6	1363.53	2672.76	2957.41	1001.85	2289.95	2228.88	1950.34	1557.39	1103	1281.27	1169	1701.14
ENSG00000088451	TGDS	655.439	927.524	678.763	862.695	838.608	2254.66	1496.51	1234.26	849.507	1267.98	1113.78	736.05	1296.12	1151.74	796.778	1307.01	923.033	1082.07	1319.18	1093.81
ENSG00000088538	DOCK3	18.5752	33.0187	34.5942	18.2168	28.6296	17.3128	50.0692	12.4559	2.94287	27.622	45.9908	143.121	8.2819	10.9169	44.7277	14.0216	9.93696	14.9638	10.8129	12.2384
ENSG00000088543	C3orf18	407.328	40.5229	17.8936	39.036	50.1017	46.6113	55.6324	70.2059	46.1049	39.4601	43.9912	82.2363	57.9736	45.4873	172.67	39.06	46.2603	101.941	22.111	42.8346
ENSG00000088682	COQ9	867.728	1460.33	2191.37	1295.99	1411.2	1945.69	1598.5	1759.68	1790.24	1633.65	1595.68	1942.35	1439.67	1682.12	1165	1353.08	1661.68	1929.39	1280.73	1786.81
ENSG00000088726	TMEM40	10.6144	4.50254	991.304	7.8072	291.067	15.981	1118.21	484.647	9.80955	1466.6	1331.73	12910.6	71.7765	0	4.16072	2.00308	34.2273	5.61141	0	1.52981
ENSG00000088727	KIF9	54.9336	163.986	222.757	114.799	199.424	227.411	169.316	150.44	179.503	142.593	217.694	301.754	144.556	139.683	134.313	163.432	174.545	401.899	291.79	143.803
ENSG00000088756	ARHGAP28	75.6276	3.0017	26.2439	58.554	41.7515	5.32701	16.6897	16.9853	15.6953	48.6674	89.982	284.383	15.1835	2.72924	65.5313	25.0385	22.0821	26.1866	6.00718	1.52981
ENSG00000088766	CRLS1	1548.38	1520.36	1747.6	1562.74	1355.13	2505.02	3873.87	1963.5	1806.92	1659.95	2065.59	1460.95	1518.35	1376.45	1452.09	1432.2	1857.11	1761.05	2917.09	1799.05
ENSG00000088782	DEFB127	0	0	0	0	0	0	0	0	0	0	0	0	0	0	0	0	0	0	0	0
ENSG00000088808	PPP1R13B	94.2028	354.2	565.437	389.709	553.505	304.971	406.116	175.515	438.487	462.998	449.91	1392.18	357.502	324.779	410.871	326.502	363.251	121.581	455.345	116.265
ENSG00000088812	ATRN	540.008	627.354	715.743	644.744	602.414	379.549	465.458	588.823	596.421	389.339	431.914	1161.7	599.057	829.688	1768.31	527.811	587.385	592.004	151.381	243.239
ENSG00000088826	SMOX	50.4184	24.0136	189.672	136.626	134.798	7.99051	72.3221	103.044	18.6382	147.318	293.941	1230.47	82.819	28.2021	153.947	32.0493	52.9971	62.6608	42.0503	53.5432
ENSG00000088827	SIGLEC1	624.923	552.312	85.8891	329.854	104.975	190.44	131.663	232.132	378.649	63.1361	165.967	87.3595	118.707	23.6534	4573.67	222.342	80.5998	314.239	108.129	235.59
ENSG00000088832	FKBP1A	6319.55	5380.54	6594.38	5290.03	5728.3	6319.82	4903.07	9617.07	6911.81	7865.7	9804.04	8742.31	6273.54	5836.02	6466.8	7980.27	7335.69	6322.19	12752.1	5984.6
ENSG00000088833	NSFL1C	1763.32	1727.48	2957.21	1780.04	3264.96	2525	1800.63	2634.98	2623.07	2400.49	2597.48	3191.41	2606.04	2130.62	1864	4408.78	2686.29	3449.15	4751.68	2626.68
ENSG00000088836	SLC4A11	29.1896	442.75	286.297	100.192	82.31	257.028	122.391	16.9853	2.94287	47.3521	59.988	388.471	27.6063	100.072	17.6831	22.0339	77.2875	14.0285	431.316	22.9471
ENSG00000088854	C20orf194	440.498	144.081	326.856	373.444	295.839	118.526	241.074	167.588	210.905	277.536	311.938	921.922	292.627	114.628	1646.6	385.593	87.2244	345.102	213.856	240.179
ENSG00000088876	ZNF343	479.691	843.809	830.024	565.458	551.119	588.634	560.033	367.731	673.162	489.659	437.912	230.897	487.247	1075.51	493.534	553.998	505.681	363.989	1165.6	1002.21
ENSG00000088881	EBF4	337.007	19.511	62.031	87.1804	44.1373	7.99051	16.6897	10.1912	7.84764	10.5227	69.986	104.088	11.0425	5.45847	132.103	15.0231	9.93696	34.6037	6.00718	4.58942
ENSG00000088882	CPXM1	25.2092	283.66	108.554	1439.78	223.072	201.094	77.8853	77	88.286	419.592	2493.5	579.918	915.15	998.901	1206.61	73.1124	958.365	125.322	8.41006	3.05961
ENSG00000088888	MAVS	205.654	855.483	576.173	878.31	654.901	611.274	667.589	542.397	681.764	413.015	369.926	527.874	328.515	1197.23	887.273	749.151	641.486	575.17	1242.29	853.631
ENSG00000088899	RP5-1187M17.10	333.027	108.061	50.102	175.662	146.727	83.9003	165.043	87.1911	119.677	159.156	133.973	150.556	51.0717	114.628	148.746	47.0723	138.013	112.228	551.46	110.146
ENSG00000088926	F11	2.6536	0	0	0.65059	2.3858	0	0	0	0	0	0	0	0	0	1.04018	0	0	0	1.20144	0
ENSG00000088930	XRN2	3711.06	3115.76	2264.13	3025.94	2497.93	4276.25	3150.65	4050.43	3331.32	3313.33	3309.34	2825.24	4192.02	4500.51	3813.3	4777.34	4684.73	4628.48	7778.1	4176.37
ENSG00000088970	PLK1S1	1044.19	1217.19	693.077	806.093	450.916	1407.66	860.448	942.117	864.222	1058.84	345.931	459.102	728.807	729.616	561.697	542.834	1695.91	747.253	1059.67	1431.9
ENSG00000088986	DYNLL1	7682.18	6563.21	11979.1	6323.83	8254.86	10733.9	8743.56	9857.13	8513.71	10262.2	12135.6	27042.4	7830.54	5816	5530.63	8958.77	8158.25	10381.1	6970.74	9939.15
ENSG00000088992	TESC	1415.7	49.528	339.978	44.8914	108.554	51.9383	241.074	67.9412	93.1908	10.5227	277.944	98.5118	34.5079	84.6064	39.5268	222.342	100.474	56.1141	222.266	183.577
ENSG00000089006	SNX5	3874.26	3543.5	3658.64	3535.36	3779.1	3302.74	4459.86	3376.68	4933.22	2881.9	4179.16	1951.65	4931.87	4637.88	3321.29	3824.88	4355.7	3828.85	5879.83	4806.65
ENSG00000089009	AC004086.1	12000.9	15898.5	14396	8349.15	7118.03	14347	12027.7	17378.2	15254.8	8910.08	11403.7	9953.41	10254.4	10088.2	8545.07	13338.5	14402	10537.3	17109.7	20874.2
ENSG00000089012	SIRPG	6456.21	84.0475	64.4168	57.9034	122.869	66.5876	42.6515	149.471	61.8002	30.2527	95.9808	59.4788	194.625	106.44	122.741	252.388	5.52053	148.702	103.324	154.51
ENSG00000089022	MAPKAPK5	1215.35	1583.09	1046.93	968.804	1103.95	1670.52	1435.84	1688.92	1096.76	1061.96	1467.02	783.644	1117.8	1341.52	1032.95	1589.57	1039.91	1183.1	2082.85	1208.26
ENSG00000089041	P2RX7	140.641	34.5195	5.96452	144.433	39.3657	11.9858	22.253	27.1765	12.7524	23.676	17.9964	91.0769	91.1009	10.9169	1026.66	43.0662	13.2493	141.221	379.654	50.4836
ENSG00000089048	ESF1	1472.75	2258.78	889.907	1521.1	1289.52	2301.27	1676.39	1327.12	1633.29	1100.94	1309.74	689.582	1486.6	1380.99	1593.56	1655.54	2050.33	1289.69	3496.18	1649.13
ENSG00000089050	RBBP9	362.265	373.707	217.296	699.395	426.489	474.839	434.956	524.991	597.39	254.647	303.572	1067.61	408.573	537.66	625.148	486.725	768.456	680.395	1321.58	540.021
ENSG00000089053	ANAPC5	5205.04	6630.75	7651.29	6008.94	4569.99	8447.3	6544.22	9377.01	7211	5082.46	6978.6	3894	7028.57	7008.68	4536.22	9320.33	6455.71	5591.77	9123.71	6917.78
ENSG00000089057	SLC23A2	2116.25	1331.25	675.184	1245.25	462.845	776.411	689.842	524.279	954.47	589.27	569.886	542.744	523.14	866.078	1577.95	769.182	850.162	966.098	1608.72	816.916
ENSG00000089060	SLC24A6	476.321	741.419	831.454	497.058	540.383	416.838	274.453	259.309	218.753	448.529	531.894	802.964	368.545	606.8	1097.39	414.637	217.509	290.858	1095.71	169.808
ENSG00000089063	C20orf30	3228.11	1712.47	2150.81	1783.29	2125.75	3553.11	2507.17	2684.81	3346.04	3126.55	3039.39	2881	3279.63	2618.25	2749.19	2868.41	2755.85	2924.48	4295.14	3435.94
ENSG00000089091	C20orf12	41.1308	169.596	121.676	72.2166	96.6248	137.17	92.7206	92.8529	107.905	34.1987	37.9924	50.1852	34.5079	120.086	58.2501	53.0816	170.032	83.236	97.3164	45.8942
ENSG00000089094	KDM2B	2773.01	5917.84	3260.21	5105.26	3805.35	5537.42	5338.85	5934.66	4410.38	3773.7	3423.32	1674.7	4258.28	5351.12	3483.56	7019.79	5272.11	4371.29	6625.92	4535.87
ENSG00000089101	C20orf26	0	0	0	0.6506	1.1929	2.6635	0	1.13235	8.8286	173.624	0	7.43485	0	0.909746	8.32144	3.00462	0	10.2876	7.20862	13.7682
ENSG00000089116	LHX5	0	0	0	0	0	0	0	1.13235	0	1.31534	0	0	0	0	0	0	0	0	0	0
ENSG00000089123	TASP1	262.707	325.684	319.698	276.505	354.291	371.559	330.086	271.765	308.02	480.097	313.937	358.732	266.401	258.368	250.683	338.52	474.766	274.024	581.495	399.279
ENSG00000089127	OAS1	1308.23	890.003	1635.47	1123.59	2595.75	1534.18	2477.5	3354.03	1881.47	2501.77	1707.66	3144.94	2597.76	1608.43	2681.58	4689.21	807.102	2877.72	1075.29	3129.98
ENSG00000089154	GCN1L1	4996.73	11864.2	9732.91	7135.13	5477.79	6624.13	5207.19	6383.07	6417.41	3963.1	4545.09	1910.76	4887.7	10671.3	4388.52	8685.35	6394.99	5507.6	11022	6492.49
ENSG00000089157	RPLP0	17060	23161.1	24373.4	10515.6	14361.3	39960.5	24873.2	24746.4	28990.2	20702.1	17030.6	24698.6	21400.4	20443.8	8995.47	16740.7	19882.8	15958.9	18976.7	36313
ENSG00000089159	PXN	1061.44	1856.55	1336.05	1858.11	1592.52	1644.71	728.784	535.603	323.715	1249.57	1647.67	2223.02	882.022	2135.17	3057.09	840.292	1064.36	606.033	920.301	331.968
ENSG00000089163	SIRT4	6.634	28.5161	13.1219	5.2048	9.54319	25.3033	31.525	5.66176	10.7905	6.57668	19.996	33.4568	19.3244	40.0288	15.6027	14.0216	7.72875	8.41712	10.8129	7.64903
ENSG00000089169	RPH3A	6.634	0	1.1929	7.8072	0	1.33175	0	6.79412	11.7715	0	41.9916	1.85871	16.5638	0.909746	0	8.01231	2.20821	2.80571	4.80575	3.05961
ENSG00000089177	KIF16B	151.255	420.237	354.293	323.348	360.255	499.407	331.94	177.779	299.191	388.024	241.952	929.356	202.907	623.176	872.711	404.622	440.539	111.293	588.704	344.206
ENSG00000089195	TRMT6	1391.81	2291.79	2050.6	2565.97	1937.27	3128.28	2781.62	2639.51	3033.11	2162.41	1987.6	719.322	2554.97	2589.14	1493.7	3185.9	3002.07	3282.68	4828.57	2351.31
ENSG00000089199	CHGB	1001.73	0	1.1929	1.3012	23.858	2.6635	5.56324	2.26471	0	11.838	9.998	16.7284	11.0425	3.63898	8.32144	1.00154	1.10411	2.80571	55.2661	6.11922
ENSG00000089220	PEBP1	7522.96	8710.92	11789.5	4491.09	6911.66	10747.2	6985.57	6669.56	7050.13	10015	10094	7884.66	5443.97	9095.64	7154.35	6446.91	10439.3	5543.14	14016	8432.29
ENSG00000089225	TBX5	3.9804	0	0	0.6506	0	0	0	0	0	0	0	0	0	0	1.04018	0	1.10411	2.80571	0	0
ENSG00000089234	BRAP	1292.3	1167.66	973.41	919.297	888.71	1008.14	871.574	1415.44	1113.38	912.843	909.818	695.159	916.53	1200.86	1040.18	1533.36	1270.83	942.718	1798.55	940.83
ENSG00000089248	ERP29	9283.62	6203	6713.67	4069.5	7341.1	5999.54	5667.09	8746.29	7426.81	4524.75	6680.66	4470.2	7314.3	8012.13	5267.47	10581.3	6673.22	5637.6	8169.77	6663.83
ENSG00000089250	NOS1	318.432	0	1.1929	1.3012	2.3858	3.99525	0	0	0	1.31534	3.9992	14.8697	1.38032	1.81949	7.28126	0	1.10411	0	0	0
ENSG00000089280	FUS	16896.8	25044.6	21707.3	23252.4	28487.6	18177.1	13976.7	19675.8	22779.7	18313.4	25636.9	4354.96	18475.5	24563.1	19949.6	39432.6	22867.2	22362.4	24022.7	19368.9
ENSG00000089289	IGBP1	4975.5	2901.14	3584.67	1415.7	1769.07	3241.48	2297.62	3195.5	2767.27	2505.71	2031.58	2609.63	1968.29	2273.45	1931.61	1777.73	2514.05	2541.04	2086.9	4399.72
ENSG00000089327	FXYD5	3744.23	1802.52	3155.23	1591.37	2231.91	2351.87	1255.44	2979.22	2144.37	1306.13	2999.4	2496.25	2826.89	2490.88	4158.64	2497.84	2511.84	3367.78	3364.02	2848.5
ENSG00000089335	ZNF302	1539.09	1496.35	605.995	1144.4	827.872	1988.3	1596.65	623.926	237.391	1310.07	1233.75	702.593	880.642	926.121	998.572	418.643	757.417	357.26	1165.39	833.744
ENSG00000089336	AC002115.6	506.838	2450.87	1201.25	2582.88	1827.52	1756.58	1618.9	1801.57	1931.5	1415.3	1629.67	381.036	1701.93	1544.91	1041.22	2051.15	1349.22	2047.23	2146.88	1546.58
ENSG00000089351	AC020907.6	691.028	3061.11	1517.45	1642.5	1796.34	1916.38	1960.75	1359.18	1727.53	1107.04	1943.1	499.468	1730.91	2455.48	1620.85	413.514	921.894	1081.85	1760.29	1413.83
ENSG00000089356	FXYD3	1.3268	4.50254	2223.57	6.506	792.085	9.32226	995.82	387.265	5.88573	3280.45	1359.73	26206	155.976	0.909746	0	1.00154	86.1203	2.80571	0	0
ENSG00000089472	HEPH	66.34	21.0119	130.027	131.421	82.31	6.65876	33.3794	22.6471	33.3525	39.4601	135.973	382.895	52.452	2.72924	367.183	29.0446	22.0821	84.1712	33.6402	10.7086
ENSG00000089486	C16orf5	1864.15	775.938	1926.54	118.409	862.466	643.236	450.622	555.985	2934.04	2613.57	885.823	663.561	723.286	2550.02	409.831	785.207	982.655	106.617	2122.94	255.478
ENSG00000089505	CMTM1	19.902	22.5127	7.15743	33.1806	23.858	18.6445	27.8162	9.05882	19.6191	6.57668	13.9972	29.7394	44.1701	33.6606	31.2054	23.0354	36.4355	29.9275	26.4316	13.7682
ENSG00000089558	KCNH4	29.1896	76.5432	16.7007	14.9638	20.2793	37.289	152.062	63.4117	31.3906	1.31534	23.9952	1.85871	2.76063	10.9169	76.9733	26.04	23.1862	3.74094	3.60431	10.7086
ENSG00000089597	GANAB	4698.2	8620.87	9631.51	7634.79	9123.29	7380.57	5947.1	7735.1	11281	5598.07	6526.69	4659.79	8381.28	12045	8529.47	10318.9	7921.97	7551.09	8267.09	6249.26
ENSG00000089639	GMIP	1221.98	2225.76	1575.83	2631.68	2472.88	1717.96	2319.87	2246.59	2105.13	1182.49	1551.69	622.669	2037.35	2683.75	2240.55	2724.19	1413.26	1983.63	2289.94	1621.59
ENSG00000089682	RBM41	218.922	417.236	132.412	402.071	206.371	226.398	287.434	238.926	208.943	252.544	213.957	342.003	229.133	429.4	390.067	325.5	301.421	235.679	327.992	286.074
ENSG00000089685	BIRC5	3348.84	6612.74	5432.49	3996.63	6767.31	8969.35	5362.96	9772.2	8640.25	8078.79	8382.32	2589.19	8225.31	5031.8	2811.61	6933.66	7605.09	6114.57	5704.42	6578.16
ENSG00000089692	LAG3	11683.8	108.061	127.641	159.397	404.393	87.8956	66.7589	285.353	138.315	67.0821	231.954	113.381	476.209	108.26	167.469	305.47	12.1452	196.399	338.805	62.722
ENSG00000089693	MLF2	4438.15	3794.14	4752.53	3928.32	4408.95	5681.25	4458.01	6489.51	6537.09	4452.41	4593.08	4213.7	4379.74	3370.61	3931.88	5522.49	4483.78	5668.46	8190.19	4610.83
ENSG00000089723	OTUB2	153.909	22.5127	36.98	19.518	31.0154	30.6303	27.8162	24.9118	33.3525	52.6134	55.9888	362.449	30.367	15.4657	60.3304	23.0354	80.5998	10.2876	61.2733	7.64903
ENSG00000089737	DDX24	8905.49	4688.65	7862.43	3811.21	4591.47	3842.1	2533.13	6369.48	5314.82	4324.82	3881.22	1907.04	3975.31	4568.74	4913.81	5447.37	5704.92	4184.24	6088.88	5753.6
ENSG00000089775	ZBTB25	402.021	303.171	128.834	234.216	187.285	257.028	142.79	210.618	200.115	168.363	219.956	96.6531	281.585	401.198	243.402	180.277	221.925	214.169	215.057	296.782
ENSG00000089818	NECAP1	1044.19	651.368	496.248	716.961	579.749	795.056	684.278	973.823	779.859	836.553	673.865	1013	778.499	663.205	912.237	1137.75	717.669	754.735	1262.71	751.134
ENSG00000089820	ARHGAP4	5795.46	8325.2	5458.73	6553.49	5060.28	5433.55	7389.84	3476.32	5500.22	2899	4057.19	550.179	4194.78	5501.23	4238.73	5199.99	2550.49	5093.29	3565.86	4520.58
ENSG00000089847	ANKRD24	29.1896	66.0373	39.3658	24.7228	16.7006	29.2985	29.6706	24.9118	16.6762	7.89201	19.996	3.71743	8.2819	10.9169	18.7232	7.01078	0	32.7332	7.20862	19.8875
ENSG00000089876	DHX32	122.416	55.7778	403.956	145.324	313.305	49.7966	430.744	122.444	38.2171	460.026	472.524	3165.11	135.633	43.5473	578.536	80.7904	122.94	81.9172	92.186	59.2576
ENSG00000089902	RCOR1	4357.21	2398.36	1542.43	1729.29	1518.56	2044.24	1876.67	2576.1	2269.93	3192.32	1737.65	4092.89	1565.28	2032.37	1581.07	2249.46	2494.18	1478.61	2425.7	1792.93
ENSG00000089916	C14orf118	346.295	360.204	249.317	454.119	229.037	355.578	317.105	304.603	323.715	322.257	241.952	267.655	405.813	462.151	408.791	273.42	418.457	395.605	484.179	535.432
ENSG00000090006	LTBP4	1613.39	890.003	1874.05	1087.8	1071.22	717.814	489.565	660.162	897.574	366.979	765.847	1141.25	190.484	1054.4	690.679	597.919	576.344	651.859	248.697	169.808
ENSG00000090013	BLVRB	902.224	375.212	2225.96	369.541	1085.54	685.852	764.018	1092.72	909.346	1328.49	1191.76	4667.23	826.81	809.674	3400.35	1166.79	348.898	1624.5	449.337	1095.34
ENSG00000090020	SLC9A1	853.133	1041.59	775.388	619.371	578.556	567.326	450.622	424.632	653.316	356.456	523.895	905.193	445.842	592.245	643.871	646.994	483.599	255.319	696.833	425.286
ENSG00000090054	SPTLC1	3141.86	1538.37	1537.65	1632.35	1562.7	2161.43	2611.01	1943.12	1749.04	2696.44	2291.54	7761.99	2004.22	1741.25	2035.63	1775.73	2355.06	1482.35	1888.66	1545.1
ENSG00000090060	PAPOLA	9180.13	10213.3	6448.84	8930.13	6034.87	11337.2	10432.9	9851.47	10061.7	8894.3	7008.6	6295.46	8814.7	8779.05	6987.93	9747.98	10023.1	8042.09	10120.9	9559.75
ENSG00000090061	CCNK	1401.1	1940.6	2068.5	2661.6	2681.64	2560.96	1604.07	2666.69	2950.71	2680.65	2257.55	1931.2	3483.92	3570.75	2596.29	3991.13	3895.29	2965.63	3147.76	2738.35
ENSG00000090097	PCBP4	489.589	168.095	490.284	163.301	158.656	95.8861	337.503	72.4706	49.0935	114.434	131.974	345.721	205.667	94.6136	316.215	108.166	86.1203	73.8836	42.0503	37.0905
ENSG00000090104	RGS1	37897.4	259.647	462.847	573.178	1129.68	620.596	2386.63	754.147	835.774	393.285	617.876	1083.63	2468.01	348.433	1394.88	566.871	269.402	700.491	921.502	829.155
ENSG00000090238	YPEL3	934.068	403.728	553.508	474.287	695.46	171.796	461.749	712.25	511.078	564.279	1187.76	2137.52	554.887	358.44	991.291	263.405	451.58	1042.79	234.28	484.948
ENSG00000090263	MRPS33	5921.51	1068.6	2920.23	1713.03	2290.37	3234.82	2818.71	2312.26	2590.7	4006.51	3515.3	2910.74	2677.81	2570.94	1461.45	3972.11	2903.8	3638.07	1487.38	3666.94
ENSG00000090266	NDUFB2	6311.38	2689.17	4578.3	2934.06	3972.17	3880.64	5193.51	3931.36	4904.46	4472.05	5272.72	5438.49	2840.44	2376.13	1934.56	4479.75	3528.48	4006.34	2716.29	4148.69
ENSG00000090269	CLEC5A	5.3072	1.50085	17.8936	177.614	77.5384	0	20.3985	4.52941	2.94287	30.2527	271.946	237.915	142.173	0	311.014	2.00308	34.2273	25.2514	7.20862	1.52981
ENSG00000090273	NUDC	1638.6	5012.92	6315.28	3171.72	4497.23	3927.33	2681.48	4010.81	4209.31	2724.06	3543.29	1249.06	3354.2	3396.11	1887.18	3885.97	3864.48	4277.91	4175	3876.6
ENSG00000090316	MAEA	1787.2	2435.88	3169.55	2385.1	2550.42	2710.11	2305.04	2450.41	2410.21	2317.62	2637.47	2758.33	2448.68	2756.53	1795.35	2580.97	2495.28	2588.73	2028.03	2479.81
ENSG00000090339	ICAM1	826.597	766.933	1460.11	1674.64	1772.65	592.629	357.902	636.382	1382.17	732.642	1787.64	1024.15	1558.38	674.122	2000.27	1019.57	568.615	1112.93	1096.91	452.822
ENSG00000090372	STRN4	1284.34	4169.36	3090.82	3467.7	2823.59	3361.34	3256.35	2969.03	2973.28	2021.67	2291.54	2394.02	2630.88	3416.1	2800.16	2545.91	2292.13	2614.92	4044.04	2690.93
ENSG00000090376	IRAK3	3344.86	75.0424	60.8381	444.36	192.057	53.2701	105.702	60.0147	59.8383	119.696	459.908	202.6	175.3	28.2021	2661.82	96.1478	47.4766	189.853	199.439	82.6095
ENSG00000090382	LYZ	18642.9	1110.63	9150.77	20778.2	49984.8	2355.87	12572.9	11362	5742.51	20337.7	26848.6	12702.4	51317.4	3845.5	30420	22617.8	6768.18	28228.2	60679.8	20295.9
ENSG00000090402	SI	0	0	0	0	0	1.33175	0	0	0	0	0	0	1.38032	0	1.04018	0	0	0	0	0
ENSG00000090432	MUL1	902.224	747.422	1173.82	677.925	1056.91	978.837	636.064	1062.15	1038.83	807.616	787.842	1511.13	960.7	1003.45	865.429	1063.63	982.655	718.261	1224.26	683.823
ENSG00000090447	TFAP4	916.819	2959.67	1851.39	2010.35	2153.18	2782.03	1598.5	1464.13	2075.7	1544.2	1987.6	384.754	1984.9	2472.69	1131.72	2077.19	2177.3	3447.28	1385.26	2645.03
ENSG00000090470	PDCD7	1028.27	2291.79	1238.23	1709.78	1569.85	2401.15	2099.2	2281.69	1314.48	1424.51	1527.69	771.366	1846.86	1812.21	1470.81	1747.69	2066.89	2083.71	1511.41	2095.83
ENSG00000090487	SPG21	2816.8	2579.96	2805.71	2263.44	2539.68	3614.37	2462.66	3784.32	3537.32	2852.96	2899.42	2687.7	2531.5	2395.36	3345.22	3102.77	3481.25	3927.99	3337.59	3142.22
ENSG00000090512	FETUB	0	0	1.1929	0	7.15739	0	16.6897	4.52941	0	34.1987	0	247.209	1.38032	0	1.04018	0	0	0	0	0
ENSG00000090520	DNAJB11	2597.88	2092.47	3259.01	2616.17	2922.6	1936.47	2781.86	2740.29	2303.34	2017.75	3315.34	3016.42	2343.99	2313.73	2015.87	2831.12	2230.65	1970.82	3996.61	2107.79
ENSG00000090530	LEPREL1	35.8236	4.50254	169.392	80.6744	35.787	7.99051	38.9427	133.618	9.80955	165.732	113.977	724.898	30.367	4.54873	20.8036	4.00616	22.0821	24.3161	8.41006	10.7086
ENSG00000090534	THPO	1.3268	0	2.38581	6.506	0	0	1.85441	2.26471	0	0	3.9992	3.71743	1.38032	0	7.28126	2.00308	0	1.87047	0	0
ENSG00000090539	CHRD	25.2092	25.5144	19.0865	68.313	52.4875	9.32226	16.6897	4.52941	4.90478	10.5227	87.9824	70.6311	6.90158	1.81949	78.0135	10.0154	3.31232	31.798	3.60431	9.17883
ENSG00000090554	FLT3LG	570.524	111.063	238.581	104.747	211.143	70.5828	61.1956	193.632	71.6097	230.184	211.958	78.0659	172.54	262.917	170.589	139.214	66.2464	287.117	58.8704	104.027
ENSG00000090565	RAB11FIP3	1581.55	4269.91	1549.58	2271.89	1566.28	2654.18	3006	1584.16	2098.26	1114.09	1637.67	630.104	1585.98	1738.52	2168.77	1244.91	1126.19	1516.95	1399.67	1627.71
ENSG00000090581	GNPTG	1920.04	684.332	825.49	660.71	774.259	573.834	705.768	706.747	664.827	716.714	907.479	1483.16	616.785	513.981	1763.05	646.544	395.876	929.396	592.281	567.761
ENSG00000090612	ZNF10	1324.15	630.356	514.142	237.469	410.357	579.312	261.472	388.397	152.048	294.635	175.965	711.887	494.153	1024.37	443.116	1104.7	573.031	234.744	736.481	607.333
ENSG00000090615	GOLGA3	2408.14	4301.43	3069.34	3917.91	2836.71	2038.91	1926.74	2687.07	3033.11	1795.43	1909.62	1823.4	1739.2	3187.75	2831.37	4217.48	2291.02	1995.79	3488.97	2300.83
ENSG00000090621	PABPC4	3046.33	7864.13	6143.46	5584.71	5546.98	6132.72	4584.11	4559.98	3369.58	6054.49	4740.98	3003.58	5105.79	6849.44	8932.02	6878.57	5032.52	5698.39	6016.8	6815.28
ENSG00000090659	CD209	301.184	108.061	115.712	143.132	99.0106	73.2463	27.8162	95.1176	224.639	39.4601	85.9828	247.209	60.7339	23.6534	775.974	120.185	248.424	71.0779	15.6187	183.577
ENSG00000090661	LASS4	76.9544	1443.82	1591.33	1438.48	1837.06	1864.45	1555.85	1171.98	2298.38	1239.05	1139.77	3531.55	897.206	1096.24	715.644	1122.73	1300.64	1132.57	1603.92	1142.76
ENSG00000090674	MCOLN1	757.603	367.708	478.355	526.335	375.763	254.365	274.453	356.691	553.259	161.786	445.911	583.636	376.826	167.393	1454.17	504.776	245.112	443.302	379.654	751.134
ENSG00000090686	USP48	2320.57	4442.51	2960.79	3225.67	2607.68	3090.99	2915.14	3674.48	3953.25	3122.61	2615.48	1633.81	3192.67	3709.03	3113.26	3123.8	4477.15	3320.09	3120.13	3391.58
ENSG00000090776	EFNB1	367.524	127.572	588.102	385.806	413.936	154.483	239.219	172.118	119.677	381.447	317.936	1983.25	200.146	210.151	530.492	166.256	124.764	106.617	192.23	105.557
ENSG00000090857	PDPR	636.734	1458.09	658.878	1057.78	311.638	668.108	625.433	663.57	926.638	426.369	454.67	435.075	543.259	1882.75	1377.61	762.303	638.343	961.901	1314.76	730.897
ENSG00000090861	AARS	3906.1	7766.89	12099.6	5680.39	7658.41	6821.23	5763.52	5027.65	8689.3	3957.84	5332.93	1631.95	9300.57	8011.22	5097.92	9354.38	6077	10867.4	12540.6	6275.26
ENSG00000090863	GLG1	4439.47	3483.47	5674.65	2914.04	3275.7	2238.67	1878.52	2266.97	3218.51	2295.26	2331.53	3185.83	2664.01	5130.06	5299.71	2750.23	2480.93	2355.86	3579.08	2127.96
ENSG00000090889	KIF4A	882.322	1888.07	1102.24	930.358	1367.06	1443.62	1233.18	1666.82	933.869	1286.4	751.85	314.122	1384.46	1170.84	473.282	1679.58	1885.81	1495.44	1423.7	1130.53
ENSG00000090905	TNRC6A	2570.01	3882.69	1779.81	3612.13	1831.1	2164.1	2119.59	2192.23	2880.08	1649.43	1705.66	1065.04	1848.24	3346.95	2870.9	2722.18	2703.96	2321.25	2560.26	2106.54
ENSG00000090920	FCGBP	427.23	208.618	291.069	99.5418	207.564	151.82	157.625	44.1617	33.3525	124.957	69.986	2191.42	37.2686	42.7581	171.63	102.157	23.1862	70.1427	923.905	39.7749
ENSG00000090924	PLEKHG2	999.081	1404.79	1277.6	1957.65	1421.94	624.591	984.693	822.088	932.888	624.784	1061.79	689.582	1249.19	1022.55	942.403	1151.77	514.514	750.994	616.337	618.041
ENSG00000090932	DLL3	45.1112	3.0017	167.007	0.6506	20.2793	6.65876	0	134.75	40.2192	1.31534	69.986	5.57614	22.0851	154.657	57.2099	54.0831	140.222	0	13.2158	0
ENSG00000090971	NAT14	141.968	531.3	444.953	171.108	526.068	294.317	385.718	221.941	590.535	217.03	325.935	113.381	300.909	205.603	350.54	136.209	436.122	86.0417	484.179	402.339
ENSG00000090975	PITPNM2	1076.04	4813.22	5588.76	404.022	3019.23	2164.1	443.205	21.5147	36.2953	1479.75	789.842	544.603	865.459	6385.51	79.0536	52.08	357.731	40.2151	34.8417	12.2384
ENSG00000090989	EXOC1	1484.69	1365.77	1243.01	1109.27	1147.57	1406.33	1711.62	1175.38	948.584	1671.79	1219.76	2031.57	1141.52	1042.57	1560.27	1455.24	1416.57	1879.82	1388.86	1372.24
ENSG00000091009	RBM27	2418.76	2426.87	1764.31	2661.6	1848.99	3698.27	3350.92	2718.78	3495.14	3075.25	1571.69	1206.3	2425.22	3579.85	2757.52	3721.72	3976.99	2566.29	3296.74	2608.32
ENSG00000091010	POU4F3	3.9804	4.93397e-15	1.1929	1.9518	0	0	3.70883	0	0.980955	0	0	0	0	0	1.04018	1.00154	0	0.935236	1.20144	0
ENSG00000091039	OSBPL8	7319.96	2524.43	1059.3	2580.93	1623.54	5614.66	4697.23	3890.76	2999.76	4740.47	1855.63	5574.28	2828.27	2610.97	4521.66	7240.13	3140.08	3007.72	5816.16	3744.96
ENSG00000091073	DTX2	583.792	808.957	905.414	513.323	651.323	536.696	630.5	494.838	400.23	770.786	859.828	2494.39	327.135	475.797	375.505	345.531	375.396	574.235	374.848	350.325
ENSG00000091106	NLRC4	145.948	151.586	31.0155	104.096	85.8887	114.531	142.79	108.706	57.8764	61.8208	265.947	68.7724	99.3828	90.9746	797.818	228.351	75.0793	74.8189	147.777	152.981
ENSG00000091127	PUS7	894.264	1955.6	734.829	1812.57	1012.77	2465.07	1750.57	1457.34	1733.35	1040.43	1651.67	698.876	1232.62	2091.51	1366.8	1780.74	1967.52	1888.24	2738.07	1592.53
ENSG00000091128	LAMB4	1.3268	4.50254	7.15743	3.253	7.15739	0	7.41765	0	0	1.31534	0	35.3155	2.76063	0	4.16072	0	0	1.87047	0	0
ENSG00000091129	NRCAM	33.17	3.0017	109.747	72.2166	46.523	1.33175	48.2147	33.9706	7.84764	143.372	131.974	447.95	35.8882	4.54873	612.666	13.02	38.6437	22.4457	8.41006	7.64903
ENSG00000091136	LAMB1	977.852	538.804	1506.64	2241.31	1059.29	351.582	699.114	281.956	302.134	602.424	2083.58	2204.43	503.816	64.592	8134.2	286.44	253.945	843.583	198.237	110.146
ENSG00000091137	SLC26A4	9.2876	6.00339	0	3.253	2.3858	0	1.85441	1.13235	1.96191	2.63067	1.9996	9.29356	5.52127	5.45847	33.2857	4.00616	2.20821	3.74094	6.00718	6.11922
ENSG00000091138	SLC26A3	0	0	1.1929	0.6506	0	0	0	0	0	0	0	0	0	0	0	0	0	0	0	0
ENSG00000091140	DLD	3415.18	3463.96	3344.9	3824.23	3338.92	4084.48	4192.83	3289.48	3477.49	4581.31	3873.23	2696.99	4585.41	4553.28	3134.06	4084.28	5884.89	3874.68	5548.24	3281.43
ENSG00000091157	WDR7	1223.31	574.825	484.319	728.021	691.881	511.393	541.489	644.309	651.354	806.3	365.927	360.59	703.962	850.612	862.309	995.53	825.872	909.984	963.552	720.538
ENSG00000091164	TXNL1	2794.24	1740.98	4154.89	2129.41	3300.75	3775.52	2974.48	3135.48	3036.06	4097.27	3205.36	4407.01	3044.98	2630.08	2177.1	2811.32	3905.23	3818.57	2996.38	4650.61
ENSG00000091181	IL5RA	7.9608	0	1.1929	0	0	0	0	1.13235	0	0	0	33.4568	0	0	1.04018	0	0	3.74094	0	1.52981
ENSG00000091262	ABCC6	2.6536	1.50085	7.15743	5.2048	2.3858	0	1.85441	1.13235	0.980955	0	5.9988	5.57614	1.38032	0	18.7232	0	0	0.935236	0	1.52981
ENSG00000091317	CMTM6	6653.66	1618.68	1703.22	2912.12	2528.85	2859.87	3532.92	4203.67	2158.4	3661.43	3823.76	11137.9	3983.95	2372.44	4471.02	4252.09	2685.45	3185.49	4549.7	2284.47
ENSG00000091409	ITGA6	551.949	1389.79	681.148	524.347	539.19	1226.54	830.777	636.382	175.591	2070.34	765.847	11050	247.077	128.274	1212.85	213.328	1052.21	343.231	279.935	55.073
ENSG00000091428	RAPGEF4	71.6472	4.50254	22.6652	70.2648	45.3302	9.32226	59.3412	10.1912	17.6572	40.7754	107.978	210.035	28.9867	1.81949	64.4911	9.01385	9.93696	52.3732	19.223	12.2384
ENSG00000091436	AC013461.1	5955.16	1245.39	1123.72	308.381	882.745	1134.65	630.5	1264.84	883.841	889.263	324.386	1689.56	1262.99	1563.85	1042.19	862.325	944.011	174.889	91.3092	982.135
ENSG00000091482	SMPX	0	0	0	0	25.0509	0	0	0	0	2.63067	0	0	0	0	0	0	0	0	0	0
ENSG00000091483	FH	1271.07	3381.41	3406.93	2189.27	2916.64	4104.46	2002.77	2366.62	3064.5	2571.48	2651.47	1477.68	3286.53	4417.73	1378.24	1578.43	2391.5	3196.64	2733.27	1610.89
ENSG00000091490	SEL1L3	3486.83	9146.17	9526.53	13149.3	9013.54	8350.08	9522.41	15004.8	21860.6	11626.2	9434.11	1806.67	16693.6	14482.2	13739.7	14760.7	17098.2	18055.7	14730.8	18412.7
ENSG00000091513	TF	13.268	9.00509	78.7317	7.0562	40.5586	5.32701	14.8353	4.52941	0.980955	85.4968	19.996	457.243	11.0425	4.54873	11.764	7.01078	1.10411	0.935236	4.80577	1.52981
ENSG00000091527	CDV3	14346.7	15193.1	9951.21	11063.4	16095.8	12302.7	10227.1	14777.2	16897.9	14166.2	11607.7	6535.23	16838.5	15981.5	13862.5	17263.5	19203.7	13312.1	19100.4	17121.6
ENSG00000091536	MYO15A	7.9608	10.5059	11.929	8.4578	4.77159	6.65876	3.70883	9.05882	2.94287	6.57668	5.9988	5.57614	2.76063	4.54873	20.8036	7.01078	1.10411	1.87047	1.20144	4.58942
ENSG00000091542	ALKBH5	2579.93	4611.4	5673.15	4232.49	6157.61	5988.84	5144.14	6838.2	6020.97	5402.08	3637.27	2451.64	6686.25	5703.44	3887.7	5042.69	6616.63	3667.99	3902.27	6325.51
ENSG00000091583	APOH	0	0	0	0	0	0	0	0	0	0	0	0	0	0	0	0	0	0	0	1.52981
ENSG00000091592	AC055839.1	1386.51	549.31	546.35	955.731	539.19	255.696	504.4	241.191	191.286	282.797	571.886	933.074	473.449	714.15	1055.78	280.431	235.175	516.25	142.971	293.723
ENSG00000091622	PITPNM3	6.634	31.5178	207.565	14.9638	100.203	6.65876	153.916	36.2353	4.90478	190.724	233.953	3503.67	22.0851	12.7364	23.9241	5.0077	12.1452	13.0933	7.20862	1.52981
ENSG00000091640	SPAG7	919.473	1416.8	3228	1220.52	1400.46	1523.52	2078.8	1479.98	2150.25	2086.12	1813.64	1544.59	1551.48	1249.99	1375.12	1611.48	1439.76	1734.86	1369.64	2270.23
ENSG00000091651	ORC6L	417.942	1808.52	1604.46	1635.61	1247.77	2598.25	1552.14	2762.94	1126.14	2703.01	1979.6	314.122	2270.62	1612.07	918.479	2453.77	2155.22	1849.9	3019.21	1684.32
ENSG00000091656	ZFHX4	91.5492	10.5059	14.3149	33.8312	26.2438	11.9858	12.9809	12.4559	6.86669	19.73	19.996	53.9027	2.76063	3.63898	173.71	25.0385	13.2493	25.2514	18.0216	4.58942
ENSG00000091664	SLC17A6	0	0	0	0	0	0	0	0	0	0	0	0	1.38032	0	0	0	0	0	0	0
ENSG00000091704	CPA1	0	0	0	0	0	1.33175	1.85441	1.13235	0	0	0	0	0	0.909746	4.16072	0	1.10411	0	0	0
ENSG00000091732	ZC3HC1	822.616	1109.13	1133.26	686.38	855.308	1106.69	558.178	918.338	903.46	964.141	891.822	345.721	875.121	925.211	478.483	1007.55	1047.8	1023.15	991.185	764.903
ENSG00000091831	ESR1	445.805	31.5178	7.15743	57.2528	20.2793	7.99051	42.6515	11.3235	7.84764	19.73	15.9968	63.1962	28.9867	17.2852	78.0135	25.0385	7.72875	42.0856	31.2374	21.4173
ENSG00000091844	RGS17	15.9216	19.511	14.3149	12.3614	9.54319	17.3128	66.7589	19.25	12.7524	49.9827	21.9956	397.765	6.90158	9.09746	50.9688	7.01078	4.41643	6.54665	1.20144	3.05961
ENSG00000091879	ANGPT2	323.739	33.0187	166.165	217.452	162.234	23.9715	55.6324	41.897	21.6683	64.4514	275.945	169.143	126.989	35.4801	1118.19	16.0855	30.915	120.645	52.9455	26.0548
ENSG00000091947	TMEM101	1558.99	834.471	1307.42	538.697	900.639	1225.21	890.118	995.338	1179.11	957.564	1121.78	1895.89	911.009	920.663	767.652	798.227	960.573	914.66	869.84	1090.75
ENSG00000091972	CD200	131.353	10.5059	90.6607	160.698	242.158	22.6398	103.847	56.6176	25.5048	177.57	325.935	362.449	106.284	99.1623	209.076	107.165	20.978	147.767	91.3092	58.1326
ENSG00000091986	CCDC80	419.269	279.158	273.175	741.684	1142.8	261.023	324.522	259.309	179.515	269.644	803.839	1763.92	339.558	19.1047	2652.46	698.073	115.931	1286.88	283.539	134.623
ENSG00000092009	CMA1	3.9804	0	8.35033	1.9518	27.4367	0	1.85441	0	0.980955	1.31534	5.9988	13.011	0	0	0	8.01231	1.10411	0.935236	1.20144	0
ENSG00000092010	PSME1	8568.48	9973.13	14073.9	7333.56	10093.1	13277.6	8574.81	15901.6	10725.8	15970.8	13531.3	7432.99	14159.3	12318.9	6885.99	11387.5	10892	17433.7	6222.24	14355.7
ENSG00000092020	PPP2R3C	1503.27	1148.15	1519.76	1335.68	1538.84	2249.33	2212.31	1604.54	1306.63	2453.1	1499.7	1304.82	1824.78	1552.94	1540.51	2194.37	1998.43	2222.12	973.164	1575.7
ENSG00000092036	HAUS4	2474.48	2751.05	3828.03	2601.1	3107.5	3513.16	2751.95	4555.45	3385.28	3018.69	2271.55	1617.08	4745.53	3746.33	3160.07	2964.56	3712.01	4525.61	2799.35	5346.67
ENSG00000092051	JPH4	43.7844	7.50424	3.57871	9.1084	9.54319	6.65876	11.1265	5.66176	9.80955	0	0	13.011	2.76063	9.09746	16.6429	6.00924	3.31232	2.80571	2.40287	6.11922
ENSG00000092054	MYH7	0	0	0	0.6506	518.911	1.33175	0	0	2.94287	1.31534	0	1.85871	0	0	0	15.0231	0	0	0	4.58942
ENSG00000092067	CEBPE	17.2484	10.5059	17.8936	1.9518	3.5787	9.32226	5.56324	0	0.980955	5.26134	1.9996	11.1523	2.76063	2.72924	46.8081	4.00616	2.20821	1.87047	0	1.52981
ENSG00000092068	SLC7A8	325.066	126.071	217.109	437.203	261.245	93.2226	139.081	229.868	283.496	218.346	249.95	1710.02	212.569	65.5017	2971.79	262.403	232.967	151.508	100.921	223.352
ENSG00000092094	OSGEP	1614.72	1418.3	1921.77	774.214	1469.65	1865.78	1563.27	1879.71	1725.5	1682.31	1365.73	646.832	1514.21	1617.53	867.51	1459.24	1481.71	1978.02	1123.34	1691.96
ENSG00000092096	SLC22A17	43.7844	13.5076	48.9091	45.542	54.8733	9.32226	22.253	12.4559	6.86669	15.784	93.9812	126.392	20.7048	8.18771	81.134	17.0262	14.3534	26.1866	6.00718	1.52981
ENSG00000092098	RNF31	1439.58	1532.37	1386.15	1530.86	1247.77	1195.91	1257.29	1128.96	1089.84	620.838	911.818	708.17	1032.48	1408.29	1029.78	1068.64	904.264	1559.97	1263.91	1132.06
ENSG00000092108	SCFD1	1495.3	1220.19	1591.33	1352.6	1423.13	1424.97	1494.66	1720.04	1906.98	2470.2	2035.59	2170.98	1566.66	1482.89	1384.48	2042.14	2356.16	1996.73	1277.13	1826.59
ENSG00000092140	G2E3	1811.08	1286.23	681.148	1336.33	1013.96	2556.96	2510.88	1538.87	1755.91	2113.74	1201.76	927.498	1903.46	1455.59	1192.05	1994.06	2585.82	1598.32	1386.46	2036.17
ENSG00000092148	HECTD1	3460.3	7517.75	2994.19	4728.56	3249.46	5147.22	6034.26	4014.19	4425.09	4632.61	2897.42	6338.21	3921.48	5806	4913.81	4265.56	5314.07	3355.63	4493.37	4359.95
ENSG00000092199	HNRNPC	16441.7	19101.3	19294	15196.7	17054.9	28760.5	24927	19931.7	21234.7	20204.9	18132.4	9639.29	22236.9	16011.5	11685.4	23029.4	26070.2	18089.3	16411.6	17823.8
ENSG00000092200	RPGRIP1	41.1308	7.50424	11.929	13.012	8.35029	2.6635	3.70883	9.05882	5.88573	7.89201	9.998	3.71743	4.14095	10.0072	18.7232	13.02	3.31232	9.35236	7.20862	10.7086
ENSG00000092201	SUPT16H	7143.49	13959.4	8848.96	12761.5	10701.5	12373.3	9620.69	13370.8	14034.5	10758.1	8106.38	2126.37	12893.5	12965.7	8560.68	13504.8	16181.8	11251.8	12545.4	10096.7
ENSG00000092203	TOX4	2747.95	1732.67	2359.3	1970.67	2166.18	1926.67	1431.6	2067.77	1918.17	2218.5	1706.64	2227.02	2114.38	2616.91	1797.59	2461.45	2904.25	2372.69	2422.33	2108.5
ENSG00000092208	SIP1	723.106	871.993	969.831	687.684	849.344	1435.63	1604.07	942.117	998.613	1273.24	1389.72	449.809	1112.54	787.84	400.469	1099.69	1273.04	1070.84	1075.29	1138.18
ENSG00000092295	TGM1	53.072	117.066	5072.23	146.385	3010.88	99.8814	1581.81	2477.59	30.4096	4639.19	7502.5	38086.9	191.864	30.9314	23.9241	45.0693	260.569	36.4742	26.4316	32.1259
ENSG00000092330	TINF2	2450.6	1475.33	2858.2	1445.63	2502.7	1807.19	1681.95	2302.07	2478.87	3425.13	2187.56	3875.42	2975.96	2573.67	1707.97	2857.39	2539.45	2468.09	1882.65	2905.1
ENSG00000092345	DAZL	51.7452	1.50085	0	3.9036	4.77159	1.33175	7.41765	0	0.980955	2.63067	35.9928	5.57614	5.52127	0.909746	0	6.00924	6.62464	9.35236	0	1.52981
ENSG00000092377	TBL1Y	21.2288	18.0102	7.15743	13.6626	16.7006	6.65876	11.1265	9.05882	23.5429	9.20735	5.9988	16.7284	15.1835	19.1047	17.6831	28.0431	6.62464	15.899	16.8201	29.0663
ENSG00000092421	SEMA6A	140.893	191.332	96.6253	237.716	90.1439	86.5983	143.051	27.8527	49.7984	48.0047	69.986	193.306	52.452	50.5923	226.349	63.6818	27.6027	99.5323	53.6287	66.591
ENSG00000092439	TRPM7	3155.13	3325.88	1035.44	3459.24	1505.44	3879.39	3525.24	2699.53	3201.84	2124.27	2145.57	1615.22	2872.44	3825.48	3749.85	2575.96	2426.83	2624.27	2603.51	2202.92
ENSG00000092445	TYRO3	700.551	25.5144	102.59	22.771	104.975	33.2938	89.0118	44.1617	4.90478	142.056	101.98	1453.51	16.5638	11.8267	57.2099	17.0262	16.5616	3.74094	3.60431	3.05961
ENSG00000092470	WDR76	930.087	2913.15	2853.43	3432.56	3295.98	3358.68	3569.74	6663.89	5397.22	4908.83	3449.31	561.331	5286.61	3438.84	2494.35	6593.13	6507.61	4514.38	3425.3	5019.29
[truncated: 50,404 more rows]

## Sheet: Transcripts
tracking_id	gene_short_name	gene_id	eBL15_0	eBL19_0	eBL20_0	eBL22_0	eBL23_0	eBL27_0	eBL30_0	eBL35_0	eBL40_0	eBL43_0	eBL45_0	eBL48_0	eBL49_0	eBL50_0	eBL60_0	eBL62_0	eBL69_0	eBL80_0	eBL81_0	eBL84_0
ENST00000000233	ARF5	ENSG00000004059	5364.01	2360.83	3311.38	1538.27	3249.78	3154.52	3298.59	3319.96	3794.4	3089.4	3394.57	5725.23	2122.55	2075.42	1681.1	2075.96	2166.38	2547.5	1696.86	2779.2
ENST00000000412	M6PR	ENSG00000003056	8462.11	2837.09	2975.14	4328.31	3327.39	4286.14	3677.29	5315.67	4523.39	2609.13	2629.76	2845.72	4800.04	4411.86	7181.77	7573.09	4029.09	4105.07	7483.45	4337.71
ENST00000000442	ESRRA	ENSG00000173153	492.542	448.5	419.126	440.576	318.519	799.396	733.102	1113.65	431.193	390.29	548.458	1334.26	196.514	137.323	947.914	535.415	107.844	1394.28	482.554	403.791
ENST00000001008	FKBP4	ENSG00000004478	6939.17	11645.1	12756.9	8605.48	9531.26	14460.2	11111.6	13179.5	15515.8	8247.15	7252.55	4144.93	8711.18	9607.83	5872.85	15939.5	9224.81	5284.08	15901	12916.1
ENST00000001146	CYP26B1	ENSG00000003137	25.9218	31.4552	58.2658	314.681	76.3206	15.4791	35.356	62.0177	13.8897	72.3433	190.307	404.295	70.1266	0.00209255	80.5326	0.00250077	0.00188396	11.8213	7.74293	0.000469546
ENST00000002125	C2orf56	ENSG00000003509	206.456	514.332	437.14	462.239	462.275	479.297	314.943	397.519	622.927	570.207	547.279	268.862	367.709	389.677	311.042	471.248	767.009	532.045	545.257	509.425
ENST00000002165	FUCA2	ENSG00000001036	594.157	196.648	831.075	446.09	419.025	223.633	300.511	182.508	126.386	294.297	538.539	1515.53	278.865	221.19	1561.18	295.845	182.824	312.09	233.511	386.699
ENST00000002501	DBNDD1	ENSG00000003249	19.5847	2.33321	133.4	4.42353	56.0637	1.37747	68.5908	28.2622	7.70183	162.551	211.778	1335.8	9.66167	4.74679	12.5341	1.55732	20.3272	1.45501	0	3.97623
ENST00000002596	HS3ST1	ENSG00000002587	37.4542	122.701	196.829	61.1088	156.337	158.478	72.3221	101.912	28.4477	380.132	269.478	689.654	89.191	51.0594	551.615	41.0631	76.1834	57.5852	25.6708	36.6881
ENST00000002829	SEMA3F	ENSG00000001617	52.6292	18.4184	224.986	65.5744	155.285	3.58115e-206	155.82	79.6694	16.223	184.909	157.72	2351.66	16.8863	18.0636	10.0579	6.28632e-29	63.42	38.0738	14.6943	9.32842
ENST00000003084	CFTR	ENSG00000001626	0.013776	0	0	0	0.0122418	0	0.0198037	4.06816e-08	0	0.0044598	4.27193e-05	0.0193105	0.0146128	0	0	0	0.0119475	0	0	0
ENST00000003100	CYP51A1	ENSG00000001630	1221.7	1102.54	1421.94	1235.11	1626.64	1324.74	2061.41	1383.72	756.534	2166.51	1744.88	3264.96	2047.35	1415.22	940.189	761.3	2355.68	1005	1004.53	962.164
ENST00000003302	USP28	ENSG00000048028	0.00247682	62.0352	0.00632433	46.4467	101.85	0.00206197	32.8758	78.3818	63.0243	43.7619	0.00784288	0.00255924	198.738	24.1146	166.631	108.044	93.712	31.9333	18.9829	0.00231723
ENST00000003583	C1orf201	ENSG00000001460	3.29032e-07	118.311	0.0248674	9.11684e-15	0.00034962	53.3166	22.2081	3.20156e-06	0.0039612	0.101298	1.01881e-32	9.01657e-05	4.82176e-08	47.9335	29.9006	0.049491	3.32977e-09	3.7416e-06	31.7288	7.1816
ENST00000003607	POLDIP2	ENSG00000004142	2863.24	4436.51	5581.6	3813.16	4602.2	4695.76	3860.89	6190.57	6079.96	4297.2	4035.19	3602.19	4686.18	5151.89	3374.34	4745.29	4903.34	4371.29	5574.67	5028.47
ENST00000003834	SARM1	ENSG00000004139	87.3835	766.16	213.635	148.112	269.276	421.193	351.548	142.145	211.209	296.038	202.771	20.3579	0.0610165	294.15	436.072	50.7547	317.532	228.37	807.098	437.156
ENST00000003912	NIPAL3	ENSG00000001461	902.424	711.088	941.504	679.367	614.4	588.024	485.58	570.853	633.858	596.161	286.835	1732.35	576.799	889.652	841.252	539.723	1145.81	539.178	714.823	826.348
ENST00000004103	TMEM176A	ENSG00000002933	336.918	82.5052	330.04	247.395	672.303	110.554	119.644	288.635	215.402	181.763	690.924	199.84	297.526	94.5217	419.429	139.612	167.551	423.904	455.863	322.414
ENST00000004531	SLC7A2	ENSG00000003989	19.6614	9.33636	11.5536	20.4	0.204565	10.0182	25.6972	7.04179	7.80857	7.03056	38.9238	202.344	8.58595	2.04284	476.592	42.9253	11.1729	6.22424	13.1864	5.4812
ENST00000004921	CCL18	ENSG00000006074	18936.1	2929.66	2341.67	11792.8	5486.14	4848.91	3369.47	6954.91	7624.97	4648.39	5814.84	925.639	11435.9	2053.3	6901.59	12969.9	8105.25	2025.72	4561.86	8799.44
ENST00000004980	SENP1	ENSG00000079387	1013.19	779.09	963.291	813.657	566.973	1042.13	1049.98	1351.18	1074.45	717.316	739.151	239.161	1048.6	788.563	377.167	1118.46	1389.13	922.287	1569.72	1002.25
ENST00000004982	HSPB6	ENSG00000004776	22.5556	21.0119	21.4723	33.8312	192.057	22.6398	5.56184	19.25	10.7904	5.26134	79.984	126.392	8.2819	9.09746	166.429	15.0231	15.4548	32.7332	17.5199	16.8279
ENST00000005082	ZNF195	ENSG00000005801	13.9753	0.0121677	17.1678	7.43359	20.0708	28.2921	0.00279565	80.9923	19.7266	67.9025	0.00164565	42.0925	13.2899	39.6016	30.8802	38.7894	0.000582075	94.0722	32.355	0.000686108
ENST00000005178	PDK4	ENSG00000004799	2370.92	1158.53	122.869	223.156	225.458	874.799	311.541	206.088	376.687	103.911	205.959	249.064	255.358	157.386	21316.6	463.674	143.534	433.014	464.955	1079.79
ENST00000005180	CCL26	ENSG00000006606	5.30715	0	7.19531	0	3.57864	0	0	2.26469	0.980902	6.57661	1.9995	13.0109	4.14092	0	30.1652	1.00148	0	17.7694	0	0
ENST00000005198	MAP3K9	ENSG00000006432	22.9756	191.641	125.185	127.148	52.056	67.4065	82.3067	67.2401	79.0823	65.4802	29.6928	769.099	38.3473	85.8528	86.8612	47.2482	78.6326	31.6351	94.2661	63.2182
ENST00000005226	USH1C	ENSG00000006611	0	0	0	0	0	0	0	0	0	0	0	0	0	0	0	0	0	0	0	0
ENST00000005257	RALA	ENSG00000006451	1384.81	1747.29	2524.77	2005.71	2280.6	3120.73	3281.29	2662.59	2361.21	3062.15	2764.7	6260.5	2342.09	2018	2799.25	2544.07	3083.8	2730.05	2742.18	2754.16
ENST00000005259	BCAP29	ENSG00000075790	1453.22	219.284	475.749	548.085	436.932	227.33	645.94	279.651	358.295	386.357	571.077	1566.46	645.507	405.737	853.636	492.512	501.141	571.268	487.759	149.436
ENST00000005260	BAIAP2L1	ENSG00000006453	31.8432	31.5178	339.152	28.8882	129.993	13.3173	111.265	313.533	6.86588	245.967	396.894	1420.35	29.9126	13.143	40.9843	17.0262	165.468	29.9275	240.099	3.05961
ENST00000005284	CACNG3	ENSG00000006116	11.9412	0	0	0	2.3858	0	0	1.13235	0	0	0	0	0	0	0	2.00308	0	0	1.20144	1.52981
ENST00000005286	TMEM132A	ENSG00000006118	2.80091	3.18536	39.911	260.302	100.569	0.279309	94.0459	0.0134508	9.77216	21.1784	202.153	2.65433	22.9446	5.63676e-05	93.2515	2.18541	8.57854	0.0166194	9.17325	6.24354
ENST00000005340	DVL2	ENSG00000004975	602.367	1664.44	1723.75	1698.07	1724.93	2383.83	2012.04	2373.41	1854.01	1645.48	1263.75	866.16	2063.57	1903.19	1676.77	2150.31	2141.97	2308.16	1605.12	2057.59
ENST00000005374	GGCT	ENSG00000006625	21.1492	17.0129	20.2043	23.0677	43.9747	17.6241	46.5834	44.8785	36.1675	63.1596	32.4865	22.9018	21.7312	18.611	6.91332	96.6372	34.0154	37.2482	53.6501	68.6156
ENST00000005386	RPAP3	ENSG00000005175	1413.16	1671.73	1440.17	2189.18	1765.74	3716.18	4195.81	3577.63	3519.09	2603.76	2388.56	1014.86	3331.67	1981.8	1773.91	4886.65	4314.03	2669.93	4412.5	2702.79
ENST00000005558	IFRD1	ENSG00000006652	1.48268e-20	2.25231e-05	9.90625e-20	4.50241	0.000325886	2.41704e-14	8.61239e-06	7.30445e-08	1.68204e-25	4.35021e-09	3.79044e-09	10.1776	0.000905286	0.000798648	0.000111441	1.54397e-09	0.000327014	0.000266078	0.00251952	1.21462e-05
ENST00000005756	UPP2	ENSG00000007001	0	0	0	0	0	0	0	0	0	0	0	0	0	0	0	0	0	0	0.599416	0
ENST00000005905	KIAA0100	ENSG00000007202	2814.98	8657.53	3335.24	6167.08	4172.2	5330	6179.65	3472.72	6946.23	3007.49	2700.68	4421.6	5472.8	10729.7	6703.98	4075.86	4441.38	4361.36	6937.15	5822.42
ENST00000005995	PRSS21	ENSG00000007038	1803.74	218.824	2.36572	0.640605	0	289.438	81.3748	296.84	0	3.94284	0	0.000406511	0	752.412	1.02057	0	9.9175	2.363e-05	0.000621846	0
ENST00000006015	HOXA11	ENSG00000005073	0	0.00224473	0.00192329	0	0.0019762	0.00204643	0	0	0.00156899	0	0	0	0	1.70655e-21	6.49114	0	0	0.00136646	0.00185259	0
ENST00000006053	CX3CL1	ENSG00000006210	210.961	28.5161	215.916	286.264	269.595	54.6018	135.372	129.088	76.5145	71.0281	133.973	288.1	85.5796	42.7581	327.657	164.252	30.915	158.055	142.971	7.64903
ENST00000006101	COPZ2	ENSG00000005243	47.7648	10.5059	106.168	53.9998	99.0106	13.3175	20.3985	44.1617	22.562	82.8661	145.971	410.776	35.8882	8.18771	182.031	64.0985	40.852	89.7826	24.0287	26.0067
ENST00000006251	PRR5	ENSG00000186654	1.38638e-09	1.2109e-11	5.07038e-16	4.79924e-06	1.72426e-11	0.00282932	4.19005e-06	1.80414e-05	0.000227972	2.11022e-11	2.42455e-05	29.9407	1.17079e-05	0.000990356	7.0858e-07	4.85363e-10	4.29682e-05	3.31752e-12	7.00496e-20	4.03163e-14
ENST00000006275	TRAPPC6A	ENSG00000007255	1171.56	597.337	1718.98	225.107	385.306	1005.47	650.899	933.058	1145.76	662.929	875.825	258.361	850.275	947.955	571.059	652.002	511.201	634.09	266.719	950.009
ENST00000006658	SPATA20	ENSG00000006282	53.8061	49.9973	8.82006	36.4691	67.37	2.13883	3.96199e-05	70.4085	136.31	0.193695	1.84536e-08	0.172487	16.5672	62.5096	133.212	58.5835	80.3431	97.0515	0.00624221	49.2764
ENST00000006724	CEACAM7	ENSG00000007306	1.3268	3.0017	136.009	5.85364e-06	374.824	0	1476.2	120.36	4.90475	1359.19	582.166	5626.59	26.0063	0.909746	1.93183	0	6.19253	0	0	0
ENST00000006750	CD79B	ENSG00000007312	170.621	8299.58	17680.1	6840.42	20525	11728.6	11348.4	9880.88	18940.1	19096.4	15108.6	1474.58	19970.3	17334.6	3681.44	21034	7898.62	8151.78	12267	11285.9
ENST00000006777	RHBDD2	ENSG00000005486	260.446	66.7073	157.094	95.3632	152.271	0.00111766	0.000179349	108.41	0.0485869	29.3398	36.4948	122.994	34.5771	91.7915	23.5378	71.3919	29.6032	25.6838	22.1142	45.8218
ENST00000006839	SCN4A	ENSG00000007314	114.105	168.845	70.3814	75.1443	73.3633	89.2273	53.778	48.6707	56.4049	140.741	60.9878	0	57.9733	58.2237	52.5291	129.199	49.1328	43.4885	103.324	31.361
ENST00000006951	PAFAH1B1	ENSG00000007168	3.74945e-114	7.62923	101.94	11.8144	141.864	341.799	185.762	196.307	189.99	82.2328	86.6392	178.956	291.3	73.4052	1.14435e-06	51.3582	20.4478	242.86	179.66	128.951
ENST00000006967	JHDM1D	ENSG00000006459	4.73683e-34	6.19716e-05	1.69088e-20	8.80412e-09	4.36938e-10	9.51551e-14	1.07102e-37	3.10096e-07	0.000241116	7.80652e-10	1.42721e-05	9.42928e-07	0.000818155	0.000380374	1.59894e-09	2.05014e-09	0.0240886	2.17467e-13	0.00163258	11.0859
ENST00000007264	RPUSD1	ENSG00000007376	744.335	1782.99	2048.22	1892.59	1480.34	1399.67	2063.94	2022.38	1676.43	714.227	1271.75	501.852	1360.99	1320.95	815.501	1396.15	1002.53	1343	1185.82	1516.03
ENST00000007390	C16orf42	ENSG00000007520	1538.81	1434.47	1593.62	882.692	1366	980.083	1079.18	1024.75	1559.48	971.777	1183.09	1166.63	956.194	715.552	800.812	790.105	878.761	1198.79	885.201	1167.03
ENST00000007414	OSBPL7	ENSG00000006025	153.909	414.217	447.437	444.265	251.257	195.814	247.068	251.999	292.925	96.8717	76.0284	69.6833	197.771	413.124	294.059	270.489	268.452	37.6239	149.252	245.981
ENST00000007510	ARHGAP33	ENSG00000004777	216.312	1192.89	544.889	1312.64	685.773	415.056	805.446	363.607	270.222	328.514	301.567	76.1922	406.714	346.05	252.567	570.011	421.348	350.343	286.75	217.07
ENST00000007516	NDUFAB1	ENSG00000004779	3163.33	2643.5	4271.97	2194.66	2925.61	2953.77	3408.41	4595	4147.78	3879.46	5609.02	3600.59	2901.41	2538.47	1831.8	3211.41	2837.35	3381.82	2685.21	3782.66
ENST00000007633	ALDH3B1	ENSG00000006534	5.63785e-06	2.29572e-10	2.56297e-13	0.00115814	4.56082e-06	8.73061e-36	0.0019087	1.67807e-05	0.000205323	0.00142979	0.000214033	0.0229395	2.35953	1.66324e-08	0.0204682	6.5029e-06	4.08005e-08	0.0386156	2.04196	0.00351446
ENST00000007660	DLX6	ENSG00000006377	0	0	0	0.115794	2.38559	0	0	0	0.980806	2.63062	0.000600657	13.0108	0	0.909565	3.66103e-11	1.00136	7.65044e-06	0	0	0
ENST00000007699	YBX2	ENSG00000006047	0	1.50085	3.57871	0.6506	9.54319	0	3.70883	1.13235	0	2.63067	1.9996	3.71743	2.76063	0	1.04018	0	1.10411	0	0	0
ENST00000007708	PDK2	ENSG00000005882	0.000316095	0.0917807	2.52171	3.03033e-08	1.04238e-05	31.9182	0.00804896	0.00222052	0.00113614	0.00057444	0.00864475	1.86985e-09	0.000207966	2.23083e-10	3.3243e-13	2.61536e-05	0.000228246	1.71587e-08	2.30117e-07	0.00233228
ENST00000007722	ITGA3	ENSG00000005884	0.0015924	0.000581713	14.2189	20.4868	44.1402	0.000149574	0.00150399	17.7531	0.00745005	30.1007	0.00141544	91.7805	0.00112631	5.94853	18.5726	1.67385e-10	0.000899414	8.72308	0.000585696	16.6747
ENST00000007735	KRT33A	ENSG00000006059	0	0	4.77162	0	0	0	0	0	0	2.63067	3.9992	48.3265	1.38032	0	0	0	1.10411	0	0	0
ENST00000007969	LRRC23	ENSG00000010626	20.3287	0.0813407	150.254	16.8549	0.110714	8.64479e-19	3.11874e-11	80.6912	41.9986	6.11535	1.22836e-09	1.29299e-11	11.9122	48.8653	0.33442	7.8574e-13	0.0182481	28.9389	0.0487235	17.0615
ENST00000008180	IL32	ENSG00000008517	1292.16	46.0121	53.2485	131.08	284.47	93.4396	29.618	132.123	93.2048	59.5947	137.143	108.702	83.8316	41.9622	256.403	150.613	16.8479	282.677	155.653	154.403
ENST00000008311	ZNF200	ENSG00000010539	9.04927e-09	0.00393325	9.58622e-15	6.99808e-13	31.2627	14.3263	1.5525e-07	5.53355e-16	60.942	1.28562e-13	9.85971e-16	4.07812e-07	0.05786	1.79091e-15	48.0941	31.6927	6.57888e-06	1.98637e-12	6.82264	33.4046
ENST00000008391	TFAP2D	ENSG00000008197	0	0	0	0	0	1.33175	0	0	0	0	0	0	0	0	0	0	0	0	0	0
ENST00000008440	C1orf124	ENSG00000010072	21.2952	45.9355	41.009	28.5534	43.2845	51.4407	53.6041	22.0845	42.8177	54.8655	44.1325	74.0138	33.0128	34.6651	7.85419	41.6115	23.799	34.4927	29.2954	4.63445
ENST00000008527	CRY1	ENSG00000008405	933.538	18.3124	26.9282	133.647	42.9218	11.5834	83.5864	35.4006	16.2801	61.05	122.81	924.45	76.2919	16.4761	215.013	64.0035	21.0201	47.8473	41.0371	31.7433
ENST00000008876	MAPK8IP2	ENSG00000008735	6.05936e-36	5.09895e-65	5.90535e-151	3.35068e-110	5.46878e-100	2.71452e-55	3.79712e-25	1.61219	3.95573e-71	3.62557e-55	0	2.14045e-50	2.18621e-103	0	1.79738	9.32466e-161	1.06715e-61	2.01458e-63	3.90117e-161	2.01454e-86
ENST00000008938	PGLYRP1	ENSG00000008438	9.2876	4.50254	9.54324	14.9638	3.5787	0	0	3.39706	0.980955	2.63067	139.972	1.85871	5.52127	0.909746	1.04018	0	0	3.74094	1.20144	0
ENST00000009041	STARD3NL	ENSG00000010270	985.105	387.105	490.523	556.605	534.532	1024.13	1230.27	1017.75	781.942	1128.86	711.69	884.487	727.417	338.596	845.522	800.349	581.323	695.345	508.604	586.589
ENST00000009105	CAMK1G	ENSG00000008118	0	0	0.00208854	0.00117953	0.00211939	0	0.00330737	0.0020548	0	0.00234119	0.00331053	0	0.00260778	0.00156209	0.00185761	0.00175155	0.000174264	0.00164686	0.00059856	1.63845e-06
ENST00000009120	MMP23B	ENSG00000189409	2.10611e-14	8.61674e-11	1.59751	3.20733e-18	2.34378e-09	0	0	0	0	2.16427e-33	6.95546e-31	0	0	0	1.19422e-08	1.98787e-16	0	1.57711e-05	0	5.41383e-05
ENST00000009180	CD9	ENSG00000010278	435.566	55.2623	7023.22	576.126	8637.58	144.82	1523.37	1036.51	960.747	7032.92	6066.67	34901.6	1310.94	5580.72	2263.58	1693.09	5586.22	649.146	1258.39	544.846
ENST00000009530	CD74	ENSG00000019582	6397.22	2452.74	7642.05	4835.05	8420.51	2617	2097.81	4835.42	6997.18	2523.39	3267.81	3753.18	9335.11	3707.4	12946.9	6966.9	5278.73	6106.92	8725.6	5712.19
ENST00000009589	RPS20	ENSG00000008988	9651.44	3795.8	2818.98	2534.56	1897.13	3539.97	7207.91	3044.9	5364.19	4274.44	3735.26	2888.73	3688.59	1882.38	2131.8	2301.91	5212.13	3327.04	2392.69	7600.25
ENST00000009606	C6orf174	ENSG00000189367	2628.48	2.45238	1.96661	12.0634	10.1074	4.54166e-20	4.24693	1.87512	5.44693e-39	8.01841e-36	13.1935	5.08826	2.73838e-39	1.98065	3.9786e-09	2.45466	3.28679	3.32242	1.76453e-28	2.24075e-47
ENST00000010132	DYRK4	ENSG00000010219	754.95	423.239	805.21	337.011	582.135	448.8	242.928	363.485	363.934	155.21	423.915	384.754	365.784	496.721	404.63	530.816	269.402	339.491	74.4891	368.683
ENST00000010299	FAM76A	ENSG00000009780	2.01952e-77	1.18949e-19	2.14382e-110	3.58543e-13	1.0817e-127	2.50863e-39	3.23061e-70	2.49527e-33	3.31731e-05	3.30738e-61	8.60516e-22	6.27144	0.0201111	37.3559	2.39691e-15	4.81619e-16	2.49149e-16	4.08075e-37	9.65832e-08	8.65907
ENST00000010338	TRAF3IP3	ENSG00000009790	378.267	209.276	9.25733	13.252	30.9062	16.2158	0.0135009	1.09077	0.000271031	0.00326717	4.08795e-08	5.62222e-05	5.63134e-13	46.2447	2.31471e-06	1.56971e-11	2.85176	0.0134024	5.12458e-15	1.25214e-05
ENST00000010404	MGST1	ENSG00000008394	0.00973216	0.00557538	0.000450896	0.000152422	0.000467189	0.000959708	0.000614325	6.28759e-05	3.84358	0.000507316	0.000377118	0.000407863	0.000461207	9.02898	0.000108449	2.62299e-05	0.000953011	0.000366509	0.00150585	0
ENST00000011292	CPA1	ENSG00000091704	0	0	0	0	0	0	0	0	0	0	0	0	0	0.00034248	2.2387e-168	0	0	0	0	0
ENST00000011473	SYPL1	ENSG00000008282	49.9158	0.0329914	0.00321389	27.5338	6.36542e-09	62.4508	48.6681	35.8931	56.6934	19.3825	0.00335383	0.00288389	73.7495	30.8391	0.000569322	42.209	98.9769	46.1356	57.4991	13.2247
ENST00000011619	RANBP9	ENSG00000010017	2934.52	1504.31	1552.16	1813.3	1782.79	1853.98	2558.79	2352.2	1834.05	3333.2	2430.96	8248.95	2386.06	1779.63	1586.09	1819.01	2359.18	1924.75	2372.59	2011.58
ENST00000011653	CD4	ENSG00000010610	14037.6	377.42	961.554	1341.52	1480.45	312.871	331.015	500.997	1051.49	350.331	500.039	572.006	1412.53	645.301	4940.77	1275.87	371.217	1077.6	3115.2	1348.74
ENST00000011684	PLEKHG6	ENSG00000008323	6.62033e-06	6.29605e-06	44.0356	3.69322e-06	1.82212	0	139.061	49.8116	0	150.172	183.942	1795.8	11.9095	2.7194	8.76257e-05	0	15.3096	1.65057	3.59177	1.51262
ENST00000011691	SS18L2	ENSG00000008324	3238.02	1289.42	1829.47	1382.61	1490.94	2001.01	2094.71	2077.3	1556.77	1875.21	2409.77	1176.27	1398.41	1168.52	988.942	1680.2	1614.08	1564.62	1688.03	1496.28
ENST00000011700	VPS13D	ENSG00000048707	1420.52	574.456	261.921	617.445	355.372	279.541	379.658	242.308	480.317	428.701	252.789	687.259	576.881	826.783	856.455	479.394	426.87	325.998	551.203	359.859
ENST00000011898	TSPAN9	ENSG00000011105	185.247	61.5347	542.736	443.348	412.743	43.8757	194.713	132.485	108.886	279.564	476.809	1728.86	102.22	34.5703	553.544	78.1115	80.6617	173.84	59.2981	37.8495
ENST00000011989	CYP4F2	ENSG00000186115	4.63173e-05	4.06527e-09	3.33109	1.85369e-05	7.43419	2.6525	6.75136e-05	4.51831	0	3.93277	0	5.44159	5.02386e-05	0	0	0	3.99109e-05	0	0	0
ENST00000012049	QPCTL	ENSG00000011478	229.536	481.772	586.909	329.854	499.825	490.085	441.35	421.235	535.602	428.799	531.894	252.785	512.098	808.764	427.514	424.653	473.662	479.776	965.955	408.458
ENST00000012134	HIVEP2	ENSG00000010818	2330.58	1511.7	748.938	1120.41	664.147	673.031	550.406	894.567	909.428	1165.27	901.929	1214.18	786.377	688.251	1105.28	996.789	542.102	1222.07	272.494	533.898
ENST00000012443	PPP5C	ENSG00000011485	877.452	2318.83	3653.66	2859.84	3784.1	4780.99	2803.52	3449.72	3396.48	3060.73	2893.73	1574.98	4291.86	5098.54	1808.24	4789.22	4400.77	2800.75	5387.87	4545.55
ENST00000013034	NME1	ENSG00000239672	71.603	1.31305e-28	15.5269	6.50758	36.5243	18.6722	17.8261	22.0152	57.2465	41.3242	14.2361	130.858	49.8945	9.27337	5.51278	1.68473e-117	21.9552	6.83097	45.4023	7.375e-71
ENST00000013070	UBR7	ENSG00000012963	2566.18	2025.62	1435.06	2454.91	2824.31	2532.08	2222.75	4330.02	3084.11	3675.81	2142.67	1449.74	3579.86	3376.27	1675.16	3298.96	3597.09	4439.66	3176.85	3649.72
ENST00000013125	MAP4K5	ENSG00000012983	313.867	356.059	80.1545	1555.49	230.426	109.666	0.0943964	196.685	496.248	387.628	381.615	494.697	185.037	746.412	125.716	350.398	461.025	58.3512	524.478	571.768
ENST00000013222	INMT	ENSG00000241644	201.403	27.0153	34.5942	32.4025	34.9165	26.635	43.4174	49.8235	17.2615	30.2527	31.9936	163.567	13.8032	6.36822	118.734	33.0431	7.44794	51.438	49.1993	80.2366
ENST00000013807	ERCC1	ENSG00000012061	148.923	186.7	362.222	156.457	274.035	294.511	199.926	455.809	283.403	417.075	355.677	642.487	255.002	206.515	358.221	324.03	332.107	530.002	344.74	568.406
ENST00000013808	SEMA3B	ENSG00000012171	0	1.30035e-91	0	2.32491e-220	1.50592e-144	0	1.73327000004959e-314	3.79037	1.81404999994009e-314	15.556	9.3231	1.27988e-69	3.35362000130205e-315	0	4.93015999918197e-315	5.1329e-98	2.53640999846249e-315	1.97923e-68	0	0
ENST00000013894	ABHD5	ENSG00000011198	8.36337e-124	2.02595e-66	2.21177e-209	7.24349e-54	4.91125e-88	3.52527	1.69028e-143	2.38475	3.91756	4.7274e-95	2.69233e-119	3.62576e-38	2.79191	2.20432	1.59518e-109	2.83794	1.34736e-86	9.91685e-85	2.41757e-58	1.17019e-72
ENST00000014914	GPRC5A	ENSG00000013588	3.9804	3.0017	1665.29	8.4578	36.9799	6.65876	38.9427	516.353	0	870.752	1267.75	4209.98	15.1835	0.909746	3.12054	0	199.843	0	1.20144	0
ENST00000014930	HEBP1	ENSG00000013583	473.668	177.1	254.089	247.228	429.444	171.796	216.966	225.338	157.934	377.501	455.909	899.617	394.771	92.7941	1124.43	270.416	471.454	483.517	408.489	442.114
ENST00000014935	DNASE1L1	ENSG00000013563	26.7586	49.4122	97.7873	103.855	71.6724	123.049	46.4186	84.5875	139.941	79.8667	26.4795	43.9925	77.9435	76.3085	79.763	32.1593	39.7205	92.8801	17.4096	64.9595
ENST00000016171	COX15	ENSG00000014919	274.196	826.598	386.583	655.905	599.471	972.608	417.497	736.745	1207.44	901.743	492.252	375.733	828.112	1335.93	819.196	920.151	1093.7	760.403	967.384	922.02
ENST00000016913	MS4A12	ENSG00000071203	0	0	0	0	0	2.6635	0	0	0.980955	2.63067	0	0	0	0	1.04018	3.00462	0	1.87047	0	3.05961
ENST00000016946	RGPD5	ENSG00000015568	0.0671392	3.80712	11.9252	13.0117	14.3141	21.2381	0.00719985	0.000408237	4.83084	10.5208	8.40072	8.63536	5.7892	11.449	18.7211	16.0233	1.54604	6.30327	13.1683	6.54146
ENST00000017003	XYLT2	ENSG00000015532	1221.77	806.549	846.279	607.056	511.82	492.115	499.287	573.368	736.782	226.392	551.564	305.935	461.366	731.699	685.137	407.139	325.683	537.332	550.927	429.611
ENST00000019019	FTSJ1	ENSG00000068438	73.691	5.37207e-20	97.6006	32.1121	49.0022	30.0102	7.57264e-29	43.4096	18.1515	71.4079	27.8747	224.823	70.0784	85.0101	63.4922	78.7145	48.3797	6.66335	55.0141	7.29708e-10
ENST00000019103	SCTR	ENSG00000080293	0	3.20067e-06	0	0.814457	0	0	0	0	0	9.68334e-07	0	0	2.77081e-06	0	2.26061e-06	0	0	0	1.51179	0
ENST00000019317	RALBP1	ENSG00000017797	93.0722	125.248	533.809	132.532	198.818	0.0303803	72.572	270.559	40.0437	273.587	788.044	2495.05	82.1315	0.0110085	148.333	37.5708	118.554	103.406	117.469	132.211
ENST00000020673	PSD	ENSG00000059915	2.07622e-20	4.46407e-14	3.0706e-25	8.60957e-21	29.2063	4.53557e-21	4.15767e-22	1.47495e-25	12.0277	4.34023e-21	7.01746e-18	1.50809e-22	1.20722e-16	4.82132e-21	2.55325e-21	7.60469e-21	2.12464e-21	1.96935e-23	1.00509e-21	6.52215e-19
ENST00000020926	SYT13	ENSG00000019505	0	1.50085	13.1219	0	1.1929	2.6635	1.85441	5.66176	0	181.516	3.9992	9.29356	1.38032	0.909746	3.12054	0	0	0	0	0
ENST00000020945	SNAI2	ENSG00000019549	124.716	27.0109	121.673	344.058	802.818	34.622	178.021	88.3206	51.007	384.074	595.876	1877.68	125.605	554.054	465.47	47.0698	99.0382	131.86	38.2274	15.5425
ENST00000021776	CCT8L1	ENSG00000020219	0.000257003	0.000338111	0.000187566	0.000105507	0	0.000236721	0	0.000202303	0.000171055	0	1.9996	0	0	0	0.000125583	0	0	0	0	1.52981
ENST00000022615	VDAC3	ENSG00000078668	5076.31	2323.41	2417	1550.07	2787.27	3160.04	3767.88	5082.94	1649.18	2939.91	2643.28	3116.96	3745.89	3466.27	1993.96	2610.15	3942.2	3906.81	2320.69	2341.71
ENST00000023064	SLC7A9	ENSG00000021488	0.00418277	0.00503949	0	1.30118	0.00373089	0	0.00540507	0.00378281	0	0	0.00614598	0.00594512	0	0	3.12046	0	0	0	0	0.00467395
ENST00000023897	GABRA1	ENSG00000022355	0	0	0	0	0	0	0	0	0	0	0	0	1.33801	0	0	0	0	0	0	0
ENST00000023939	C20orf43	ENSG00000022277	2880.59	3227.79	4911.65	2637.82	3353.66	4065.59	2837.92	5189.24	4668.6	4264.85	3571.55	3152.83	4094.06	3880.58	3405.47	4386.49	4335.21	3758.6	8365.73	4616.18
ENST00000024061	SLC45A4	ENSG00000022567	1.93014e-17	1.32754e-20	0.000124081	9.9484e-43	3.63542e-31	9.75767e-23	5.06939e-13	3.09087e-10	8.5449e-30	1.82572e-15	4.24852e-08	3.98747e-19	6.20778e-07	2.24503e-13	2.97454e-76	5.59204e-17	8.88622e-13	3.05664e-49	1.43298e-22	7.77548e-07
ENST00000025008	RB1CC1	ENSG00000023287	1155.64	704.697	687.623	729.711	562.053	1467.14	1378.8	515.326	523.321	1576.78	366.353	1487.59	899.617	828.83	1005.89	723.989	942.153	642.465	631.586	850.175
ENST00000025301	AKAP11	ENSG00000023516	3579.26	2313.7	936.274	2306.28	1345.29	2838.35	2730.76	1640.03	2256.82	1624.44	1581.68	1972.09	1724.04	2545.49	3056.98	2961.75	2467.08	2625.41	2828.62	2745.87
ENST00000025399	STRAP	ENSG00000023734	0.0322797	0.016707	44.294	11.2439	0.00539483	79.7961	0.0286717	25.1367	0.00412212	0.00884429	62.6888	42.3153	26.7106	12.9573	0.00498382	0.00358397	24.7205	21.0369	57.5544	0.00318582
ENST00000025429	DERA	ENSG00000023697	203.726	425.85	984.734	521.187	838.95	560.34	370.871	1723.13	830.239	1742.27	1549.43	1867.83	1374.26	853.658	521.787	1431.77	1149.1	1609.77	1120.83	989.648
ENST00000025469	PLEKHO1	ENSG00000023902	1.30648e-07	0.23303	0.00270148	4.56209e-06	0.00141759	17.8076	0.000722911	0.0002467	0.00104483	0.000476713	0.00132799	0.00107953	4.80266e-07	0.000733219	0.00110296	1.60762e-09	0.00151809	6.75311e-05	3.97226e-09	0.00910789
ENST00000026218	PIGQ	ENSG00000007541	121.032	201.942	139.728	62.4775	99.6608	145.415	159.323	176.238	198.289	213.053	142.905	201.644	111.743	117.235	42.7673	33.6873	77.7325	110.761	149.255	142.17
ENST00000026464	CCDC28A	ENSG00000024862	0.000325269	0.00238671	0.000342946	0.000339382	0.000365612	0.000539033	0.00146379	0.000481789	0.000516958	0.000380715	0.000986311	0.000660872	0.000666698	0.00057489	0.000391335	0.000539133	0.000326505	0.000359502	0.000797228	0.000612062
ENST00000027335	CDH17	ENSG00000079112	6.26322	1.50085	2.6419e-11	1.4459e-05	6.68869	3.93699e-05	6.03894	0	0	6.57665	1.9996	0.000109245	4.90708e-09	0.909746	5.85198e-05	1.00154	0	4.41582	0	0
ENST00000028008	RNASET2	ENSG00000026297	3.226e-07	259.117	0.000531586	0.0912019	2.88267	2.29747e-14	0.309031	0.00117473	0.0308639	0.0124881	0.221908	4.2039e-18	0.00265137	0.0274045	0.101558	1.31022e-05	3.45741e-09	9.72501e-06	1.09937e-13	3.80539e-06
ENST00000029410	B4GALT7	ENSG00000027847	294.05	378.554	550.551	403.591	779.111	576.447	644.546	730.485	725.445	461.072	610.181	585.546	501.201	596.412	490.869	477.334	427.011	608.802	500.969	749.379
ENST00000031135	BCLAF1	ENSG00000029363	4052.74	8963.96	5490.43	7034.17	4779.96	8359.66	7247.44	4959.45	8440.18	6693.77	4909.15	2624.11	6667.15	7622.51	6489.2	8220.63	11226.3	7291.47	8034.01	6436.2
ENST00000031146	SLC39A9	ENSG00000029364	1703.55	2087.91	1317.77	1835.65	1656.8	2677.76	1724.01	1925.36	1860.93	3048.37	1004.38	3511.43	3549.63	3513.95	2026.5	1653.63	2542.35	1725.89	2753.42	1843.12
ENST00000033079	FAM13B	ENSG00000031003	1625.5	2760.11	990.472	3066.34	1320.48	3077.78	3035.15	3964.03	2377.76	1936.46	1432.19	1119.88	1732.54	2233.14	3148.26	2607.84	2564.71	2846.71	1429.04	1890.69
ENST00000034275	RANBP3	ENSG00000031823	1855.96	2549.4	3156.71	2137.66	2317.66	1988.39	1953.3	2516.21	2171.94	1538.8	2174.51	725.376	2022.86	2162.52	1483.96	1996.6	1887.87	1984.98	2373.8	2376.9
ENST00000037243	GABARAPL2	ENSG00000034713	3092.77	1960.11	2254.59	2289.46	2478.84	3831.45	4267	4737.76	3912.05	4757.57	4575.08	7509.2	3416.28	1855.88	2456.9	2909.47	3678.88	3723.17	2623.94	3913.24
ENST00000037502	MYOC	ENSG00000034971	0.00110896	0	0	0	0	0	0	0	0	0.00119398	1.9996	0	0	0	0	0	0	0.935236	0	0
ENST00000037869	FAM136A	ENSG00000035141	1698.95	2068.12	3141.02	2420.5	2729.6	2739.73	2514.58	2689.67	1124.99	1965.81	2910.68	2310.66	3186.13	2812.85	1378.8	2546.81	2964.59	2634.13	2241.48	2473.56
ENST00000038176	NSMAF	ENSG00000035681	5027.38	2153.83	1548.22	1701.9	1294.69	2656.32	2260.04	1802.8	2064.03	1648.36	1700.27	1027.88	1873.89	2233.67	2410.49	1427.46	2605.55	1676.12	1781.28	1768.98
ENST00000039007	OTC	ENSG00000036473	0	0	1.74453	0	0	0	0	0	0	0	0	0	0	0	0	0	0	2.78469e-253	0	0
ENST00000039989	TTC17	ENSG00000052841	638.793	874.204	523.035	698.721	357.857	565.172	443.071	333.054	505.912	475.397	293.997	489.632	506.127	854.587	589.058	501.587	342.278	630.981	596.041	521.47
ENST00000040584	HOXC8	ENSG00000037965	5.3072	3.0017	0	3.253	2.3858	1.33175	0	4.52941	0	1.31534	1.9996	0	0	4.54873	92.576	2.00308	0	2.80571	9.61149	0
ENST00000040663	MRI1	ENSG00000037757	602.561	678.177	476.192	1525.09	879.569	695.827	1165.01	1271.7	830	796.405	881.823	735.665	641.306	888.72	568.57	836.56	773.265	1432.69	434.511	966.527
ENST00000040738	BOD1L	ENSG00000038219	1718.4	2409.28	1798.6	2268.78	1466.69	1824.37	1921.31	1449.25	1901.46	1694.12	1127.38	855.734	1445.16	3161.1	2288.79	2367.15	1905.53	1586.28	2058.55	1735.08
ENST00000040877	TARBP1	ENSG00000059588	695.647	1381.35	216.109	837.491	592.677	1625.28	695.6	493.867	697.233	600.577	526.264	502.312	421.714	1523.75	708.201	705.611	1436.53	477.957	840.647	903.783
ENST00000042381	FAM65A	ENSG00000039523	2.50327	2.72232	339.361	232.378	174.353	114.936	3.68558	1.9799	0.0232032	2.63588	86.0035	393.343	357.403	504.749	1104.04	211.996	0.0832362	134.193	267.711	51.1756
ENST00000042931	BEST2	ENSG00000039987	0	1.50085	0	1.9518	1.1929	0	0	1.13235	0	0	0	0	0	0	0	1.00154	0	0	0	0
ENST00000043402	RTN4R	ENSG00000040608	0	7.8456	3.5962e-111	3.70157e-189	7.42315	0	9.17699e-117	2.98506	7.92937e-297	2.50483e-104	8.10732e-122	1.36705e-178	0	8.47246e-284	6.92087e-144	6.02243e-192	5.74234e-261	0	0	1.79069000000065e-312
ENST00000043410	PHF23	ENSG00000040633	0.000184548	4.19417e-09	0.000235048	0.000439464	0.000142778	0.000251362	0.000156925	4.45468e-07	0.000234496	1.64735e-05	1.61474e-10	0.00357828	0.00161492	0.000273209	0.000290712	0.0135085	0.000970386	1.25409e-07	0.00233312	0.113339
ENST00000044462	PSMA4	ENSG00000041357	6051.84	3950.87	13495.2	8907.77	11095.2	11294.9	14035	12566.2	12397.4	15423.5	14357.1	9232.8	14688.1	8521.31	5704.95	12595.4	14048.8	12534	9426.4	11912.3
ENST00000045083	FAM65C	ENSG00000042062	0.104576	28.476	0.000529668	0.00103195	0.0088295	0.0217198	26.5699	3.09182	7.16323e-05	0.00199947	115.264	0.00697918	25.0825	6.92203	0.00394787	0.00217964	0.00014376	1.07078e-06	0.00109173	4.56177
ENST00000045347	SPATA7	ENSG00000042317	3.16138e-52	4.99929e-35	5.18757e-32	6.30701e-05	6.96501e-66	1.84695	4.29377e-24	0.00029269	1.58621e-06	2.27215e-24	0.000147442	5.66197e-47	0.000577697	0.00144182	0.000440713	0.000935661	0.000357398	5.96625e-07	0.00943881	9.10042
ENST00000046087	ZPBP	ENSG00000042813	0	0	0	0	0	0	0	0	0	0	0	0	0	0	0	0	0	0	0	0
ENST00000046640	CTNS	ENSG00000040531	326.177	207.143	441.653	339.561	330.897	209.998	232.137	226.622	296.683	225.516	268.963	294.854	236.509	233.193	474.771	303.94	158.756	493.891	361.228	285.484
ENST00000046794	LCP2	ENSG00000043462	4435.98	69.7141	75.5552	459.857	463.753	127.566	63.817	245.376	182.592	242.612	622.521	431.474	853.189	190.525	1996.91	558.881	86.4873	487.768	469.507	248.805
ENST00000046894	TRIT1	ENSG00000043514	0.000413195	1.03276e-29	1.69171e-08	0.0810963	8.03826e-22	0.181633	4.79796e-12	2.10631e-07	1.7724e-14	3.61427e-09	1.5129e-10	1.00132e-21	1.628e-19	5.81242e-05	1.02998e-12	0.158839	3.06764e-15	2.58516e-32	9.24308e-17	0.237205
ENST00000050961	ZFHX4	ENSG00000091656	0	3.8017e-26	1.00912e-268	5.41669e-285	3.43571e-172	3.23152e-213	0	9.43112e-146	5.18237e-26	0	0	3.05545e-187	7.90242e-70	2.32217e-223	2.19295e-114	0	8.02302e-138	2.6507e-165	2.85665e-206	7.69637e-152
ENST00000051659	SCML1	ENSG00000047634	0.000782951	8.51072	0.000764114	5.12748	6.94667e-15	0.00119809	2.79763e-10	1.21218e-10	0.00104543	11.6189	2.11159e-13	7.1647	0.00059219	6.61058	4.14215	5.45893e-10	0.00127605	5.20655	0.00101546	1.47259e-05
ENST00000052569	GOPC	ENSG00000047932	595.3	2224.29	757.444	2188.88	1320.41	635.572	1147.57	1481.57	1855.3	1903.6	1302.65	1017.72	2648.43	2867.04	1736.13	2555.12	2526.16	1884.31	3021.28	2496.76
ENST00000052754	DCN	ENSG00000011465	558.84	239.977	1026.41	2474.98	1141.91	618.473	1235.43	512.186	666.602	892.63	1722.76	5025.09	933.141	5.69959	3400.73	1359.79	614.25	1018.6	118.875	180.872
ENST00000053243	TNFRSF17	ENSG00000048462	87.5684	1007.41	396.207	570.107	1126.89	1380.29	548.903	1068.11	843.168	1816.51	1396.54	185.869	733.366	1202.75	244.51	820.698	2033.93	229.123	704.146	696.432
ENST00000053468	MRPS10	ENSG00000048544	814.656	1239.7	1390.93	1146.36	1480.39	1885.76	1401.94	1987.28	1749.04	2221.6	1825.63	5215.55	1813.74	2039.65	1264.86	1964.02	1748.91	1614.22	2103.72	1638.42
ENST00000053469	GUCA1A	ENSG00000048545	0	0.000276564	6.45292	0.000116664	0.000247677	0.000261303	0	0.000256709	0.000182763	0.000288314	0	2.83652e-05	4.14064	0.000176194	0.000241218	0	0	0.000204468	0.000243066	0
ENST00000053867	GRN	ENSG00000030582	4795.78	3637.63	13117.1	4569.83	11319.7	2942.09	2713.69	4930.31	7313.46	5962.75	7996.16	16610	7365.22	12950.2	20387.7	7890.78	3328.84	5039.91	9492.52	5863.24
ENST00000054650	THAP3	ENSG00000041988	0.0917515	5.86579e-08	61.2867	55.0645	25.3691	57.9583	91.3313	51.4679	19.8624	56.5052	22.7891	87.8228	51.0506	41.5078	34.1698	19.3685	38.4143	41.5474	48.4134	16.2757
ENST00000054666	VAMP3	ENSG00000049245	1334.33	647.016	1158.39	1047.93	1016.37	682.526	998.495	880.951	617.338	1566.79	1517.62	5913.57	782.503	596.153	2819.25	888.879	818.106	1028.5	1038.12	616.973
ENST00000054668	UTS2	ENSG00000049247	0	0	0	1.41803e-122	5.47752e-05	1.16085	1.85441	1.5738e-77	0	0	0	0	0	0.909247	3.12054	2.00308	0	0	0	0
ENST00000054950	RCN1	ENSG00000049449	778.832	130.574	424.674	649.298	602.414	86.5638	786.271	322.72	145.181	456.421	1033.79	1429.35	419.616	100.072	1109.87	277.426	578.552	365.677	170.604	88.7287
ENST00000055077	RFC2	ENSG00000049541	767.634	1188.59	1864.91	1161.84	1209.69	1267.25	1165.45	2452.01	2381.79	1901.41	2019.94	668.881	1677.73	1162.52	824.754	2026.52	2176.43	2326.65	1163.24	1686.09
ENST00000055335	PPP1R3F	ENSG00000049769	134.168	115.114	47.42	46.2459	52.6735	36.6526	90.3833	40.3322	52.5788	51.0589	24.0512	16.7105	20.6477	35.2787	50.0611	50.927	80.1517	22.0531	22.8461	45.8357
ENST00000055682	KIAA2022	ENSG00000050030	0.306475	0	1.49305e-05	0.220493	0	0	2.31735e-05	0	0.32895	5.54995e-05	0	0.443518	0	0.310133	0.348963	0.339529	0	0	0	0.527259
ENST00000056217	ARHGEF5	ENSG00000050327	167.134	5.17077	16.9833	4.65834	22.4156	0.0131678	12.6737	11.5267	1.80606e-25	15.8116	13.2057	507.602	4.39536	1.91114e-27	32.5084	4.30662e-06	0.0112235	2.36379	1.36512e-09	6.66284e-30
ENST00000056233	NFE2L3	ENSG00000050344	482.955	144.081	763.459	281.059	159.848	173.128	181.732	227.603	136.353	172.309	193.961	146.838	171.159	63.6822	425.433	261.402	123.66	290.858	621.143	88.7287
ENST00000057513	TNIP3	ENSG00000050730	5.90571e-08	2.28002e-14	9.70579e-08	99.0489	9.52661	4.097e-16	4.57443	22.3717	7.06809	138.288	211.049	196.429	0.00341008	0.000211278	17.5107	1.3385e-07	16.6092	6.7957e-12	0.000483035	7.19406
ENST00000058691	HEBP2	ENSG00000051620	552.43	301.113	1246.39	26.0239	625.97	311.467	1905.18	281.184	556.468	1931.12	2121.55	9988.12	91.1008	286.298	380.439	392.662	305.266	462.8	472.672	420.037
ENST00000060969	SIKE1	ENSG00000052723	7.91558	1.9141e-05	14.3869	26.724	13.7198	8.46571	3.72433	21.6249	13.7259	2.95082	4.64952	79.1936	47.4596	96.6766	8.58988	45.8586	6.76644	21.8446	33.6167	70.3817
ENST00000061240	TLL1	ENSG00000038295	398.818	12.0067	7.15735	32.9957	18.1117	18.4549	42.6492	7.92625	9.41002	16.1244	41.9915	143.121	11.0424	5.4584	101.971	15.0231	3.3123	27.1213	4.05464	93.2918
ENST00000062104	NNAT	ENSG00000053438	1.41048e-13	2.06694e-15	14.3069	16.8713	0.000192834	3.58239e-08	27.7513	5.26015e-13	1.4863e-07	1.83763e-18	2.41435e-08	56.4812	3.54088e-06	1.77046e-08	0.000155283	5.18895e-06	8.9858e-06	5.61933e-10	1.81732e-12	9.46029
ENST00000064571	CBLN4	ENSG00000054803	0	0	0	0	0	0	1.85441	0	0	0	0	7.43485	0	0	0	2.00308	0	0	0	0
ENST00000064724	CLDN11	ENSG00000013297	15.0596	9.53788	0.000303914	10.7049	0.000366448	16.3116	0.000608879	0.000369687	6.13499	0.000429234	14.8434	34.5975	0.000419715	1.71587e-06	110.423	12.2824	0.000315444	3.05969	7.5637	0.012079
ENST00000064778	FAM168A	ENSG00000054965	0.0462927	25.6983	0.0014496	8.69497	42.1097	2.67276e-05	41.0841	0.00153533	12.5033	0.00610254	43.7921	17.5964	0.00318328	0.00211198	0.00134442	0.00150788	16.9777	0.00411767	35.9287	20.4064
ENST00000064780	RELT	ENSG00000054967	485.318	1363.79	820.481	1259.05	1115.96	1509.5	1361.79	1227.04	1219.84	755.197	986.05	224.712	916.548	1160.51	775.356	1434.57	1020.99	901.111	972.867	1279.96
ENST00000066014	HYAL3	ENSG00000186792	4.10178e-287	0	0	5.72925e-105	5.22943e-162	2.20751e-120	1.99824e-254	0	0	0	0	3.67743e-276	9.82493e-200	7.49426e-245	14.8542	7.50188e-06	4.68597e-127	3.85351e-289	2.53625e-183	6.37867e-136
ENST00000066465	ZNF280C	ENSG00000056277	390.101	216.185	153.874	97.4517	165.8	3.77784	296.963	83.6788	84.9585	222.626	188.876	92.2924	0.0284395	0.0994796	0.0655967	162.09	136.631	41.6412	0.0213264	0.00964459
ENST00000066544	CDC27	ENSG00000004897	1142.82	1416.81	756.259	2232.13	1543.57	2392.65	2040.29	1944.71	2898.43	2090.06	1254.39	1296.91	2799.86	2915.06	2346.02	2878.21	3717.1	1835.09	2863.29	2122.76
ENST00000070846	PKP2	ENSG00000057294	0.00314357	0.0151911	0.00656154	0.00622143	0.0118476	0.000694095	0.0181613	0.00202321	0.00992312	0.00389559	0.0195077	38.4677	0.0137542	0.00890625	0.0103362	0.00315837	0.00381739	5.47187e-05	0.011647	0.0151972
ENST00000071246	PRDM1	ENSG00000057657	175.332	22.6112	89.1674	69.6173	91.2597	13.3639	177.825	96.3276	26.08	168.588	191.502	1306.27	71.4791	21.9916	169.682	30.2548	14.0725	31.2556	47.5806	16.613
ENST00000072516	IL1RAP	ENSG00000196083	186.99	12.9588	165.894	24.5785	0.00340282	2.34987e-06	1.75499	24.784	0.232548	1.05768	104.405	475.437	48.0069	0.0112602	427.481	50.9436	57.3362	24.2138	24.2058	1.51066e-05
ENST00000072644	YIPF1	ENSG00000058799	404.827	110.186	348.068	187.244	151.098	176.855	203.274	313.839	196.465	297.451	180.879	710.637	153.535	196.399	219.629	219.44	124.317	254.838	170.763	187.597
ENST00000072869	ADCK2	ENSG00000133597	1444	1110.1	1653.99	1089.05	1781.3	1311.24	1523.82	1816.95	1677.19	1364.52	1020.47	1139.76	850.165	1239.5	1093.96	1646.49	1836.39	786.242	870.313	2209.52
ENST00000074304	INPP4A	ENSG00000040933	1917.24	377.135	462.491	302.376	412.314	302.23	200.564	118.607	59.9997	635.304	133.222	118.613	343.84	356.559	750.925	394.444	350.22	194.085	257.979	366.715
ENST00000075120	SLC2A3	ENSG00000059804	9187.7	285.167	471.504	808.426	1359.31	303.639	265.053	409.709	263.624	473.52	4712.47	967.259	3166.29	723.725	3472.1	251.386	445.082	424.829	165.287	211.293
ENST00000075322	ENPP2	ENSG00000136960	406.386	53.9565	66.5418	246.126	222.197	0.00536799	20.2714	13.4385	117.159	0.00529468	3.1819e-06	65.6527	315.675	87.5094	50.5206	121.313	40.6143	322.27	1432.17	176.235
ENST00000075430	CTDP1	ENSG00000060069	213.816	548.412	530.757	432.498	420.408	355.166	346.994	251.825	340.51	226.75	335.314	215.649	269.47	411.745	335.791	323.87	242.818	280.336	392.939	280.61
ENST00000075503	STYK1	ENSG00000060140	5.3072	0	67.9955	5.8554	28.6296	1.33175	42.6515	6.79412	2.94287	94.7041	69.986	377.319	12.4229	0.909746	21.8438	1.00154	17.6657	6.54665	7.20862	1.52981
ENST00000078429	GNA11	ENSG00000088256	13.268	172.598	203.987	335.709	367.413	163.805	248.491	231	238.372	172.309	177.964	468.396	299.529	340.245	327.657	205.316	289.276	126.257	364.035	302.901
ENST00000078445	CREB3L3	ENSG00000060566	7.46915	0.00240647	8.66543e-06	3.52554e-06	2.24848e-05	4.93704e-06	0.00311971	5.61594e-06	0.00162264	66.7814	3.7155e-05	0	0	3.42177	3.89976e-08	7.82073	0.00180972	3.91339	0.00496789	11.4277
ENST00000078527	PIGV	ENSG00000060642	310.505	134.886	226.273	134.217	199.105	168.868	189.348	237.921	290.822	164.743	147.48	545.937	201.139	319.867	261.887	195.607	293.291	279.74	104.622	320.534
ENST00000078545	PTPRU	ENSG00000060656	1.59518e-39	2.14033e-67	1.68079e-194	4.18603e-33	3.52991e-83	4.8642e-46	2.06547e-44	4.89005e-57	2.7188e-39	2.37242e-74	8.22766e-120	6.71747e-29	6.51332e-38	2.98751e-95	3.44497e-28	2.00096e-82	2.12253e-29	1.0413e-86	9.90175e-55	2.54336e-12
ENST00000078652	QSER1	ENSG00000060749	788.791	1728.7	783.131	1332.94	963.837	1729.37	1632.57	1383.3	765.79	1483.04	1164.31	1538.02	948.659	489.878	1192.8	1123.68	1407.91	1285.35	543.909	636.721
ENST00000080059	HDAC7	ENSG00000061273	553.237	2000.8	1794.05	1637.11	2160.87	1286.57	1352.57	1237.38	2142.48	613.716	1734.96	897.916	2295.51	706.02	2165.63	2014.71	723.592	1128.2	2402.17	1436.08
ENST00000081029	MRPS35	ENSG00000061794	3116.1	3198.3	2876.08	2427.05	2511.05	5480.26	3760.74	4642.61	3932.84	3898.13	3535.14	3382.85	4066.41	3386.12	2827.21	5086.17	4760.42	3739.15	5234.85	4222.26
ENST00000082259	DNAH2	ENSG00000183914	0	0	0	0	0	0	0	0	0	0	0	0	0	0	0	0	0	1.2364	0	0
ENST00000082468	BTN3A1	ENSG00000026950	0.0385549	57.7364	0.00425356	80.9755	0.0462762	65.1922	0.00868138	37.3475	0.00612975	0.00380752	102.571	46.1855	70.3552	85.0196	21.9898	30.6481	11.0398	27.6114	13.6192	16.3088
ENST00000083014	MRPS24	ENSG00000062582	1800.3	889.844	987.661	479.227	661.157	733.239	750.13	1237.69	1384.79	1157.18	1286.93	1152.1	788.879	514.254	746.905	776.48	856.636	939.961	351.308	994.47
ENST00000083182	APPBP2	ENSG00000062725	1777.91	1014.57	542.771	1273.22	911.375	1378.36	1455.71	1037.23	1168.32	1550.78	965.807	1765.78	1369.27	1227.25	1531.14	885.361	1435.34	1371.06	831.394	1081.57
ENST00000084795	RPL18	ENSG00000063177	41080.4	45369.4	74867	21394	31053.1	76818	33813.4	78015.3	49608.4	36637.4	50429.8	43013	35454.9	45783.1	21918.4	34249.5	40214.7	43683.1	58030.2	69802.4
ENST00000084798	CA11	ENSG00000063180	229.536	100.557	325.663	96.9394	341.169	110.535	127.954	173.25	154.01	51.2981	145.971	263.937	158.736	126.455	178.911	270.416	57.4136	92.5883	81.6977	85.6691
ENST00000085068	ISOC2	ENSG00000063241	69.7287	139.728	332.354	145.688	180.768	180.044	188.228	234.639	187.827	114.45	232.94	122.413	107.994	160.084	75.972	177.565	79.5865	294.676	224.285	245.248
ENST00000085079	EPN1	ENSG00000063245	249.633	555.358	1110.82	591.556	620.253	609.182	403.882	787.677	963.364	478.47	595.679	566.299	383.326	507.158	543.947	730.829	530.998	614.458	1047.68	994.613
ENST00000085219	CD22	ENSG00000012124	254.283	24694.9	28340.7	12587.4	10294.2	18855.1	9037.66	11732.6	19776.4	12113.2	7518.4	816.612	8809.25	23277	4469.06	7554.59	14509.5	9046.52	10555.5	16974.8
ENST00000086933	GSC2	ENSG00000063515	0	0	0	0	0	0	0	0	0	0	0	0	0	0	0	0	0	0	0	0
ENST00000095634	ZNF275	ENSG00000063587	3.56341e-71	2.19702e-06	4.1258e-06	2.0728e-07	1.2842e-70	1.42014e-05	1.31568e-10	1.6876e-13	4.01865e-06	9.37744e-06	4.39489e-06	1.21895e-07	8.33438e-05	1.65338e-06	1.84428e-06	1.60074e-05	2.84719e-06	1.06678e-05	8.55162e-05	1.75671e-05
ENST00000155093	ZFY	ENSG00000067646	1.9786e-08	221.959	4.56168e-07	51.9469	0.00754355	196.321	4.45031e-07	89.3777	95.8465	2.47188e-07	0.000615305	0.443826	103.514	0.000101992	129.83	125.793	17.9955	8.29966e-05	94.2913	0.000136341
ENST00000155674	CECR5	ENSG00000069998	0.00615369	404.259	0.0797214	16.1247	0.00348749	161.937	0.00685241	0.0045043	0.00489624	0.00390482	0.0168478	0.0210398	44.4014	26.0672	0.000529494	40.8738	0.018911	0.0467716	31.5172	0.0178626
ENST00000155840	KCNQ1	ENSG00000053918	32.9318	27.0118	77.8251	31.2145	298.972	8.8729	22.2528	30.5728	58.2617	19.3211	48.6713	44.5519	33.1149	54.3268	403.049	12.1315	99.7947	56.2652	10.7453	11.0974
ENST00000155858	TRPM5	ENSG00000070985	0	5.58627e-05	2.68835e-05	0	2.41747	0	0	0	0	0	0	0.930466	0.690981	0.920659	2.68906e-05	0	1.60413	0	0	0
ENST00000155926	TRIB2	ENSG00000071575	928.525	790.648	223.616	1632.69	363.475	762.747	554.744	449.285	780.792	300.801	229.57	457.557	276.202	1447.9	754.881	1171.59	1863.69	901.273	718.411	972.11
ENST00000156084	OTUD5	ENSG00000068308	48.3889	1.66353e-05	16.2	22.3816	21.502	14.4648	9.55402e-11	23.6062	7.28173e-06	19.4491	0.000236512	9.66963e-05	18.6079	3.52094e-08	17.2007	33.6378	60.2632	0.00347228	14.908	23.7631
ENST00000156109	GPKOW	ENSG00000068394	871.701	642.354	1167.85	464.525	796.845	613.936	561.875	619.394	606.229	544.542	659.844	486.948	723.281	715.955	428.545	689.027	642.587	855.732	637.959	775.592
ENST00000156471	AQR	ENSG00000021776	1131.76	1715.47	1272.83	1599.82	1532.87	1659.36	1350.01	1863.85	1803.98	1732.3	1107.78	890.323	2092.56	2803.84	1716.3	1938.98	2441.18	1711.48	1764.91	1791.4
ENST00000156476	KLK13	ENSG00000167759	1.29973e-07	9.55547e-08	3141.04	0.005025	1481.09	0.00882807	802.967	1740.69	0.00692192	5686.82	6264.73	44820.4	233.117	0	0.000204972	0	276.728	0	0	0
ENST00000156499	KLK14	ENSG00000129437	0	2.07231e-11	0.00264058	9.07924e-05	0.000289917	3.92562e-13	5.56036	0.064264	1.21744e-05	0.00071733	6.4362e-08	0.000681059	4.35388e-11	1.78141e-16	3.11938	1.91802e-28	0	2.80428	0.00127734	2.41496
ENST00000156626	ST6GALNAC1	ENSG00000070526	29.1331	0	48.8853	0.00323891	0.00552024	0.00600988	40.7953	0.00565078	0.00480743	143.351	37.7683	920.132	2.76061	0	9.36141	0	0.00542159	0	0	0
ENST00000156825	MBD3	ENSG00000071655	126.916	573.164	628.402	334.487	503.859	535.449	549.405	380.257	412.697	216.889	213.172	137.334	295.122	371.301	208.69	327.583	265.15	357.98	517.619	350.482
ENST00000157600	LMCD1	ENSG00000071282	666.817	13.5562	105.444	157.035	180.156	43.5582	23.3064	88.5679	282.668	62.5617	460.527	462.332	108.941	11.4308	761.46	91.5529	17.8978	243.19	46.7849	14.8363
ENST00000157775	KRT13	ENSG00000171401	4.63916e-22	13.1085	56.1401	1.38988e-15	1.56003e-14	6.72794e-09	61.3285	1.17899e-25	9.2027e-12	10.5147	35.7718	72.8797	0.000342819	1.45074e-08	2.08033	0	1.84252e-06	0	0	0
ENST00000157812	PSMC4	ENSG00000013275	2581.95	2295.77	4899.73	1921.74	3686.06	3034.74	2013.89	3374.16	2792.13	2764.26	3005.59	2397.74	2878.2	3036.28	1950.34	3445.69	2974.03	3944.82	4716.43	3224.63
ENST00000158009	FNDC8	ENSG00000073598	67.6668	99.056	48.9091	48.795	35.787	42.616	66.7589	23.7794	34.3334	10.5227	17.9964	14.8697	38.6489	50.9458	21.8438	35.0539	41.9561	10.2876	22.8273	15.2981
ENST00000158149	C17orf85	ENSG00000074356	35.124	1.98865e-09	21.7717	47.7113	43.1746	5.16651e-16	1.29582e-19	16.7617	14.8369	24.2529	1.30576e-07	64.1977	7.48896e-16	7.92944e-13	16.1095	52.7808	17.3983	0.000116526	51.121	64.62
ENST00000158166	CAMKK1	ENSG00000004660	1.62842	2.07737	4.16927	3.83877	4.07411	1.96966	3.47988	1.58703	1.24276e-244	0	5.03177	2.93951	2.88885e-149	1.74197	1.98614	2.57115e-207	2.0042	3.71641e-156	2.25189e-214	4.64038e-136
ENST00000158526	FAM50A	ENSG00000071859	5.90932e-05	7.94508	15.3759	21.4059	40.4827	3.69732e-08	24.7355	12.8853	7.0472	4.77632e-26	4.27728e-18	13.1369	4.50468	3.31534	16.8149	3.6677	3.88877	9.35438	7.9497	22.2639
ENST00000158762	ACAP1	ENSG00000072818	1363.95	4667.64	4837.23	3638.15	4734.61	3923.34	2900.3	2713.12	2597.57	2533.34	2925.41	377.319	4029.14	4435.01	1798.47	3578.5	2302.06	2241.76	2271.92	1346.23
ENST00000158771	DERL2	ENSG00000072849	931.414	714.404	1138.03	1042.26	901.831	913.581	1114.5	1042.9	751.412	1037.8	1261.75	1741.61	868.219	789.659	948.644	973.496	1015.78	1186.81	1022.42	839.863
ENST00000159060	NOX3	ENSG00000074771	0	0	0	0	0	0	0	1.13235	0	0	0	0	0	0	0	0	0	0	1.20144	0
ENST00000159087	ANO8	ENSG00000074855	200.347	358.703	334.013	337.011	224.265	129.18	274.453	95.1176	97.1146	127.588	191.962	788.094	110.425	120.086	194.514	99.1524	64.0382	37.4094	169.403	102.497
ENST00000159111	KDM4B	ENSG00000127663	719.895	3285.23	3808.47	1591.37	2780.59	3306.74	2250.58	1262.61	2392.55	2842.66	1639.26	941.896	2179.52	4775	1030.82	2245.16	2739.29	222.586	2748.89	1379.88
ENST00000159647	PANX2	ENSG00000073150	4.29477e-05	3.02178e-10	1.81307e-07	0.00860589	8.67684	0	4.92046	1.33072e-05	4.46453e-10	10.4822	0.00134629	1.81305e-07	0.000468962	0	10.8774	1.99262	5.54699e-10	6.04137e-12	0	0
ENST00000160262	ICAM3	ENSG00000076662	5674.73	3160.79	4745.37	2389	3126.59	4674.45	2045.42	2090.32	1456.72	236.76	3751.25	644.973	1312.68	5331.11	990.251	1383.13	2135.34	436.755	807.366	4174.84
ENST00000160298	KIAA1543	ENSG00000076826	3.94864	249.118	232.602	266.386	190.855	103.871	92.768	199.278	221.691	195.964	309.911	1290.9	12.5609	46.3756	3.09587	40.0382	398.566	16.8124	10.7845	18.3215
ENST00000160373	CTTNBP2	ENSG00000077063	0.000101331	1.11419e-05	11.8155	0.000950593	27.7402	0	24.8983	0	8.17005	13.2284	6.71453	93.193	2.50309e-08	0	3.05517e-06	2.55394e-08	0.00158834	0	0	1.16419e-05
ENST00000160382	ACTL6B	ENSG00000077080	0	0	0	0	0	0	0	0	0	0	0	0	0	0	0	0	0	0	0	0
ENST00000160596	NADK	ENSG00000008130	30.3327	767.925	620.367	685.125	1431.61	730.843	595.391	426.777	1003.45	403.585	801.253	227.664	858.66	1307.14	412.577	784.093	537.13	548.804	933.928	927.717
ENST00000160713	FAM135B	ENSG00000147724	0	0	0	0	0	0	0	0	0	0	0	0	0	0	0	0	0	0	0	0
ENST00000160740	CIC	ENSG00000079432	650.132	4459.02	2561.17	3757.86	2823.59	2623.55	2507.17	2393.79	3128.27	1395.57	1603.68	1163.55	2029.07	2384.44	2404.9	2853.39	1842.75	1537.53	2004	1959.68
ENST00000160827	KIF22	ENSG00000079616	3500.68	6645.47	8303.67	4691.91	6271.06	6438.03	4637.79	6241.33	6101.01	4577.48	4565.08	818.019	5644.45	4755.93	2671.48	6480.56	7001.92	5037.97	5322.28	6009.61
ENST00000160874	GTSE1	ENSG00000075218	217.078	584.946	1272.08	1371.86	1077.75	1349.54	1127.45	2294.97	1163.04	1202.05	1144.82	231.292	1309.93	1055.67	622.528	1494.8	1456.23	1164.73	1194.81	845.658
ENST00000161006	PRSS22	ENSG00000005001	0	1.50085	1015.16	5.8554	280.331	2.6635	530.362	466.529	2.94287	1133.82	927.814	9516.61	66.2552	2.72924	0	0	352.21	0.935236	0	0
ENST00000161559	CEACAM1	ENSG00000079385	61.801	1.87573e-10	57.6447	28.1366	0.0013099	61.529	2.57557	25.6522	21.0151	0.0400149	162.024	153.887	58.5275	93.4092	2.02416	150.411	43.3173	13.0102	0.00679388	47.0724
ENST00000161863	YTHDC2	ENSG00000047188	1186.16	2637.42	1000.65	1881.95	1663.11	2619.17	2687.13	1669.94	1748.09	2415.65	1648.96	1197.74	1657.68	2161.26	1767.47	2325.47	2979.89	1878.92	2061.71	2283.68
ENST00000162023	AC002126.5	ENSG00000064489	17.2753	130.078	73.5916	171.792	83.4066	60.6546	54.9994	62.5731	81.3281	0.000192045	18.6815	0.314097	52.0279	71.925	17.09	91.3484	41.1974	73.8771	196.767	156.431
ENST00000162044	TMEM161A	ENSG00000064545	623.05	1163.68	1550.77	853.337	960.941	809.622	1016.56	696.963	940.384	407.715	627.77	336.423	687.397	891.121	508.9	741.119	504.576	423.943	1237.32	660.863
ENST00000162330	BCAR1	ENSG00000050820	0.00892072	0.0106924	97.5351	26.5843	48.573	0.00901452	0.0127179	0.00773897	40.0616	0.00819548	0.0137486	77.4969	0.00945747	0.00597582	42.6304	0.0067695	0.00772154	0.00651071	147.14	0.0115451
ENST00000162391	FOXJ2	ENSG00000065970	2019.39	595.837	412.566	694.84	509.368	443.473	459.894	382.735	442.411	305.158	349.93	559.473	572.831	672.84	970.487	677.041	454.892	303.952	254.705	383.981
ENST00000162749	TNFRSF1A	ENSG00000067182	1197.65	215.572	1172.67	766.769	1750.42	158.73	486.573	565.881	363.087	1053.9	2072.66	6274.26	921.591	158.222	2294.78	352.575	399.939	560.44	638.748	331.974
ENST00000162863	PMS2L11	ENSG00000186704	0.000137399	0.000170523	5.1654e-05	0.362824	0.378032	5.43204e-05	0.255893	5.95559e-05	3.04343	0.000850089	1.84624e-05	1.29111e-06	1.13481	3.97614	9.35032	1.09373	2.67355	1.30051e-07	13.985	0.00030505
ENST00000163416	GOLGA5	ENSG00000066455	644.132	561.729	493.619	822.288	564.325	669.244	896.894	899.933	889.392	815.006	659.455	1942.63	1033.79	995.451	1362.63	921.529	1171.68	799.578	1063.76	1036.1
ENST00000163678	C16orf68	ENSG00000067365	54.3534	321.537	169.524	189.882	145.394	239.988	218.809	110.006	78.6533	161.35	115.171	160.708	76.8881	139.795	95.829	128.929	84.4323	122.154	72.2104	162.039
ENST00000164024	CELSR3	ENSG00000008300	86.1076	414.313	56.9408	191.33	28.5778	254.064	81.2247	28.535	123.397	15.0487	8.49334	2.62961	130.758	62.9871	77.9611	60.8002	62.049	26.4229	1581.67	283.135
ENST00000164133	PPP2R5B	ENSG00000068971	175.135	120.068	369.713	212.931	231.42	84.9623	266.825	242.32	152.985	212.404	249.95	517.863	76.0018	180.023	347.446	180.831	111.654	113.881	125.743	97.864
ENST00000164139	PYGM	ENSG00000068976	6.98636	41.4879	6.57163	8.96628	31.1107	16.5498	0.00148013	1.96636e-06	0.00252162	0.000256715	0.000378088	4.83107	1.80098e-10	0.00181369	16.3386	8.21033	8.92229e-14	0.0013745	1.79972e-08	2.43583e-05
ENST00000164227	BCL3	ENSG00000069399	28.3907	48.5399	12.4291	30.9697	107.609	0.00129466	60.0055	4.94157	10.4874	28.0034	139.781	42.2267	14.7055	28.7425	16.2357	0.00101369	23.9427	0.000421164	0.00111055	7.05665
ENST00000164247	KCNAB2	ENSG00000069424	0.0262396	158.593	50.4153	45.8989	144.399	8.17142e-17	0.00542281	7.15641e-05	9.38133e-23	7.13558e-12	0.0424923	0.0296837	0.0130147	33.1485	1.40728e-11	4.12493e-17	7.37037e-08	0.000154674	3.04723e-29	1.03143e-12
ENST00000164305	PIGB	ENSG00000069943	533.711	314.239	362.582	323.436	342.86	459.832	614.98	399.945	281.477	322.763	431.656	413.568	371.842	388.13	489.82	510.689	497.803	411.874	350.047	381.277
ENST00000164316	NEDD4	ENSG00000069869	1.53255e-11	0.0109717	2.37617e-12	18.0694	33.6784	1.55126e-09	1.91007e-13	0.00812569	27.6843	2.68622e-07	0.0119386	52.4981	0.0101246	0.00677599	0.00769077	0.00738916	61.521	0.00688851	0.00877362	0.0113734
ENST00000164640	PDZD4	ENSG00000067840	30.4972	14.9866	41.7348	36.2524	51.2781	1.31234	24.1128	10.175	11.4169	39.4412	41.963	76.024	0.000817529	2.9405	53.6167	20.0292	4.40015	8.40386	14.1072	3.7982
ENST00000165086	AC136443.1	ENSG00000224712	1.3268	1.50085	5.31635e-11	1.64834e-11	0	1.33175	1.85441	0	0	0	0	0	0	0	1.04018	1.00154	0	0.935236	0	0
ENST00000165524	PRLH	ENSG00000071677	0	0	0	0	0	0	0	0	0	0	0	0	0	0	0	0	0	0	0	0
ENST00000165698	REEP1	ENSG00000068615	18.5752	4.50254	17.8936	4.5542	9.54319	2.6635	7.41765	4.91869	0	6.57668	5.9988	152.874	1.38032	10.9168	39.5268	4.34829e-158	8.66922	4.67618	0	1.52981
ENST00000166133	FGF22	ENSG00000070388	0	0	1.19286	0.650556	1.70938e-05	0	0	0	0	0	0	1.85864	0	0	0	1.00147	0	0	0	1.52972
ENST00000166139	FSTL3	ENSG00000070404	68.9936	178.601	299.419	198.433	343.555	179.786	185.441	137.015	78.4764	109.173	279.944	446.091	82.819	112.808	347.42	136.209	111.515	197.335	170.604	117.795
ENST00000166244	EPHA8	ENSG00000070886	0	0	3.35302e-06	0	0	0	0	0	0	1.31534	0	0	0	0	0	0	0	0	0	0
ENST00000166345	TRIP13	ENSG00000071539	557.619	1792.07	1428.66	1493.85	1384.98	2399.58	1679.52	1850.35	1824.73	1277.2	1697.01	375.689	1907.27	1503.85	1066.2	1864.52	1702.16	1647.37	2515.65	1683.71
ENST00000166534	P4HA2	ENSG00000072682	0.024718	5.21048e-10	264.855	55.8106	36.3295	0.00339453	31.7641	9.65934e-05	11.1142	12.8388	15.696	75.6843	41.1066	6.01403	100.192	18.1126	16.1109	30.828	9.95844	6.03803
ENST00000167106	VASH1	ENSG00000071246	338.354	206.464	733.043	779.882	754.849	96.0544	243.204	143.931	173.625	192.374	511.03	706.996	293.022	162.816	1574.43	180.401	123.116	479.963	464.516	121.247
ENST00000167218	PDCD2	ENSG00000071994	168.379	168.823	117.252	231.55	363.212	307.469	383.905	484.355	358.086	241.982	406.023	335.323	390.471	303.352	242.181	364.162	249.72	384.363	345.736	341.393
[truncated: 156,326 more rows]

## Sheet: Mutated_Transcripts
tracking_id	gene_short_name	gene_id	sample	counts
ENST00000005905	KIAA0100	ENSG00000007202	eBL15_0	2814.98
ENST00000005995	PRSS21	ENSG00000007038	eBL15_0	1803.74
[truncated: 16,042 more rows]
